# Supplementary material for: m6A modification suppresses innate anti-tumour immunity in colorectal cancer by limiting alu-derived dsRNA accumulation
Source: Nat Commun. 2026 May 14;17:6428. doi: 10.1038/s41467-026-73211-z (PMC13377058; doi:10.1038/s41467-026-73211-z)
Supplement: Supplementary file 3 — Supplementary Data 1-7 [file 41467_2026_73211_MOESM3_ESM.xlsx]

## Sheet: Supplementary Data 1
	Supplementary Data 1. List of 38 interferon-stimulated genes (ISGs).
	ISG 38 Gene list
	ADAR	STAT2	OGFR	IFIH1	CMPK2	EPSTI1	IFIT2
	DDX60	TRIM25	RSAD2	ISG20	MX1	PARP14	SAMD9L
	HERC6	BST2	TDRD7	PARP12	TRIM14	CXCL10	GBP4
	IRF7	DHX58	UBE3L6	RTP4	IFIT3	NMI	PNPT1
	OASL	IFI35	CASP1	TRAFD1	SP110	TRIM21	USP18
	PSME2	ISG15	EIF2AAK2

## Sheet: Supplementary Data 2
	Supplementary Data 2. Colorectal cancer consensus molecular subtypes.
	Subtypes	CMS1	CMS2	CMS3	CMS4
	Frequency	0.14	0.37	0.13	0.23
	Characteristics	Hypermutated, MSI, strong immune activation, and high CIMP	Chromosomal instability, epithelial phenotype, and activation of WNT and MYC signalling pathways.	Epithelial phenotype with evident metabolic dysregulation, including alterations in KRAS signalling.	Prominent stromal invasion, angiogenesis, transforming growth factor-beta (TGF-β) activation, and epithelial-to-mesenchymal transition.
	Prognosis	Generally favourable in early stages but associated with poor prognosis after relapse.			Poor prognosis due to aggressive behaviour and resistance to chemotherapy.
			Best overall	Intermediate prognosis.
			Prognosis
			among the
			subtypes.
	Key pathways	Immune-related pathways, often linked	Tumour growth and proliferation-related signalling.	Metabolic pathways.	High stromal content and tumour microenvironment involvement.
		to mutations
		in BRAF.

## Sheet: Supplementray Data 3
	Supplementary Data 3. The list of reagents and kits used in this study.
	Reagents	Source	Identifier
	Gibco™ McCoy's 5A medium	Thermo Fisher Scientific (Gibco)	26600080
	RPMI 1640 Medium	Thermo Fisher Scientific (Gibco)	11875093
	Eagle's Minimum Essential Medium (EMEM)	ATCC ( LGC group)	30-2003 ™
	DMEM/F-12	Thermo Fisher Scientific (Gibco)	11320033
	Gibco™ Penicillin-Streptomycin (10,000 U/mL)	Fisher Scientific	11548876
	Gibco™ Trypsin-EDTA (0.05%), phenol red	Thermo Fisher Scientific (Gibco)	25300054
	Opti-MEM™ I Reduced Serum Medium	Thermo Fisher Scientific (Gibco)	31985062
	Gibco™ Fetal Bovine Serum, certified, United States	Fisher Scientific	11570506
	NeuroCult™ SM1 Neuronal Supplement	Stem Cell Technologies	5711
	FGF-2 human	Sigma-Aldrich	SRP4037-50UG
	Human EGF Recombinant Protein	Thermo Fisher Scientific (Gibco)	PHG0313
	Amphotericin B	Thermo Fisher Scientific (Gibco)	15290018
	Cytiva HyClone™ Non Essential Amino Acids (NEAA) 100X Solution	FischerScientific	11591861
	Cytiva HyClone™ 100mM Sodium Pyruvate Solution	FischerScientific	11501871
	Lipid Mixture 1, Chemically Defined	Sigma-Aldrich	L0288-100ML
	Heparin sodium salt from porcine intestinal mucosa	Sigma-Aldrich	H3149-10KU
	N2 Supplement-A	Stem Cell Technologies	7152
	MycoAlert® Mycoplasma Detection Kit (100 Tests)	Lonza	LT07-318
	HEK293T	Kindly given to us by Prof. Goding Lab
	HEK293T IFNβ WT and MAVSKO cells	Kindly given to us by Prof. Rehwinkel Lab
	HT29	Kindly given to us by Prof. Goding Lab
	CCD 841 CoN, CRL-1790 ™	ATCC (LGC group)	ATCC-CRL-1790
	HCT 116; Colon Carcinoma; Human (Homo sapiens)	ATCC (LGC group)	ATCC-CCL-247
	NCI-H716 (H716); Colon Cancer; Human (Homo Sapiens)	ATCC (LGC group)	ATCC-CCL-251
	COLO 201; Colon Cancer; Human (Homo sapiens)	ATCC (LGC group)	ATCC-CCL-224
	5-Aza-2'-deoxycytidine	Sigma-Aldrich	A3656
	MISSION® pLKO.1-puro-CMV-TurboGFP™ Positive Control Plasmid DNA	Sigma-Aldrich	SHC003
	pLKO.1-puro-CMV-tGFP (METTL3#1)	Sigma-Aldrich	TRCN0000034714
	pLKO.1-puro-CMV-tGFP (METTL3#2)	Sigma-Aldrich	TRCN0000034717
	pLKO.1-puro-CMV-tGFP (METTL3#3)	Sigma-Aldrich	TRCN0000289812
	pLKO.1-puro-CMV-tGFP (METTL3#4)	Sigma-Aldrich	TRCN0000289814
	PEG 8000, Molecular Biology Grade (Polyethylene Glycol 8000)	Promega	V3011
	Calcium chloride solution	Sigma-Aldrich	21115-100ML
	HEPES buffered saline	Sigma-Aldrich	51558-50ML
	QIAGEN RNeasy mini kit (250)	QIAGEN	74106
	QIAGEN RNeasy midi kit (50)	QIAGEN	75144
	SuperScript™ IV VILO™ Master Mix	Thermo Fisher InvitrogenTM	11756050
	SYBR™ Select Master Mix	Thermo Fisher -AppliedBiosystemTM	4472908
	Quant-it™ RiboGreen RNA Assay Kit and RiboGreen RNA Reagent, RediPlate™ 96 RiboGreen™ RNA Quantitation Kit	Invitrogen	R11490
	NEBNext® rRNA Depletion Kit (Human/Mouse/Rat)	NEB	E6310X
	NEBNext® Ultra™ II RNA Library Prep Kit for Illumina	NEB	E7770L
	Halt™ Protease Inhibitor Cocktail (100X)	Thermo Scientific™	78438
	Pierce™ BCA Protein Assay Kit	Thermo Scientific™	23227
	4–20% Mini-PROTEAN® TGX™ Precast Protein Gels, 10-well, 50	BioRad	4561094
	µl #4561094
	Trans-Blot Turbo Midi 0.2 µm Nitrocellulose Transfer Packs #1704159	BioRad	1704159
	Sodium chloride solution	Sigma-Aldrich	S5150-1L
	EDTA, 0.5 M, pH 8.0, Molecular Biology Grade, DEPC-Treated - CAS 150-38-	Millipore	324506-100ML
	9 - Calbiochem
	UltraPure™ 1 M Tris-HCI Buffer, pH 7.5	Invitrogen™	15567027
	Triton X-100, Molecular Biology Grade, 500ml	Promega	H5141
	Halt™ Protease Inhibitor Cocktail, EDTA-Free (100X)	Thermo Scientific™	87785
	Bovine Serum Albumin Fraction V (250g)	Apollo Scientific Ltd	BIA3981
	Clarity Western ECL Substrate	Bio-Rad	1705061
	Clarity Max Western ECL Substrate, 100 ml	Bio-Rad	1705062
	METTL3 (D2I6O) Rabbit mAb #96391	Cell Signaling Technology	96391S
	Monoclonal Anti-α-Tubulin antibody produced in mouse	Sigma-Aldrich	T9026
	Anti-mouse IgG, HRP-linked Antibody	Cell Signaling Technology	7076S
	Anti-rabbit IgG, HRP-linked Antibody	Cell Signaling Technology	7074S
	Recombinant Anti-PKR antibody [EPR19374]	Abcam	ab184257
	RNase L Antibody (E-9)	Santa Cruz	sc-74405
	Anti-MAVS antibody	Abcam	ab89825
	RNaseA	Roche	10109142001
	HEPES Buffer, 1M Solution, pH 7.3 (Molecular Biology), Fisher BioReagents™	Fisher Scientific UK Ltd	10041703
	Magnesium chloride solution	Sigma-Aldrich	63069-100ML
	DTT (dithiothreitol)	Thermo Scientific™	R0861
	TRIzol™ ReagentInvitrogen™	Thermo Fisher scientific™	15596026
	Directzol RNA miniprep kit	Zymo Research	R2053
	KAPA RNA Hyper-Prep with RiboErase Library Preparation Kit (HMR)	Roche	8098131702
	KAPA Unique Dual-Indexed Adapters	Roche	8861919702
	Crystal Violet	Sigma-Aldrich	C0775
	Lipofectamine™ CRISPRMAX™ Cas9 Transfection Reagent	Invitrogen	CMAX00003
	Alt-R™ S.p. HiFi Cas9 Nuclease V3, 500 µg	IDT	1081061
	Alt-R® CRISPR-Cas9 Negative Control crRNA #1, 2 nmol	IDT	1072544
	P3 Primary Cell 4D-Nucleofector™ X Kit S	Lonza	V4XP-3032
	NOD.Cg-PrkdcSCID Il2rgtm1Wjl/SzJ (NSG)	Charles River (JAX)	614NSG
	Corning Matrigel Basement Membrane Matrix; High Concentration (HC); Phenol Red-Free; LDEV-Free; 10mL	Corning	354262
	ONE-Glo™ Luciferase Assay System	Promega	E6120
	Lipofectamine 2000	Invitrogen™	11668027
	Magna MeRIP™ m6A Kit- Transcriptome-wide Profiling of N6- Methyladenosine	Invitrogen™	17-10499
	NEBNext® Ultra™ II Directional RNA Library Prep Kit for Illumina®	NEB	E7760L
	Amersham Hybond-N+ (11.9x7.8 cm)	Cytiva/ GE Healthcare (SLS)	RPN119B
	Vinculin Recombinant Rabbit Monoclonal Antibody (42H89L44)	Invitrogen	700062
	Methylene Blue hydrate	Sigma Aldrich	M4159-25G
	NovaSeq 6000 S4 Reagent Kit v1.5 (35 cycles)	Illumina	20044417
	Anti-mouse IgG (H+L), F(ab')2 Fragment (Alexa Fluor® 647 Conjugate)	Cell Signaling Technology	4410S
	Hoechst 33342, Trihydrochloride, Trihydrate, 100 mg	Thermo Fisher - InvitrogenTM	H1399
	CellTiter-Glo® Luminescent Cell Viability Assay	Promega	G7572
	ProLong™ Gold Antifade Mountant	Invitrogen	P36930
	CUT&RUN Assay Kit (#86652)	Cell Signaling Technology	86652
	Anti-Histone H3 (tri methyl K4) antibody - ChIP Grade	Abcam	ab8580
	NEBNext® Ultra™ II DNA Library Prep Kit for Illumina®	NEB	E7645L
	Ethylene glycol-O,O'-bis(2-aminoethyl)-N,N,N',N'-tetraacetic acid, 0.5M aq. soln., pH 8.0 (EGTA)	Alfa Aesar	J60767.AE
	SDS Solution, 20% Sodium Dodecyl Sulfate Solution, Molecular Biology/Electrophoresis, Fisher BioReagents™	Fisher Scientific UK Ltd	10607633
	Actinomycin D	Sigma-Aldrich	A9415-2MG
	Puromycin Dihydrochloride	GibcoTM	A1113803
	Anti-dsRNA monoclonal antibody J2, mouse, IgG2a, kappa chain	Jena Bioscience	RNT-SCI-10010500-JEN
	m6A Antibody	SYSY antibodies	202 003
	Hoechst 33342, trihydrochloride trihydrate	Invitrogen™, Thermo Fisher Scientific,	H1399

## Sheet: Supplementary Data 4
Supplementary Data 4. shRNA sequences used in this study.
Plasmid backbone		Name		Sigma-Aldrich MISSION shRNA clone ID			Target sequence
MISSION® pLKO.1-puro-CMV-TurboGFP™ Positive Control Plasmid DNA		SHC003
pLKO.1-puro-CMV-tGFP		METTL3KD1		TRCN0000034717			GCCAAGGAACAATCCATTGTT
pLKO.1-puro-CMV-tGFP		METTL3KD2		TRCN0000289742			GCCAAGGAACAATCCATTGTT
pLKO.1-puro-CMV-tGFP		METTL3KD3		TRCN0000289812			CGTCAGTATCTTGGGCAAGTT
pLKO.1-puro-CMV-tGFP		METTL3KD4		TRCN0000289814			GCTGCACTTCAGACGAATTAT

## Sheet: Supplementary Data 5
Supplementary Data 5. qPCR primer names and sequences used in this study.
Target			Forward				Reverse
GAPDH			GGAGCGAGATCCCTCCAAAAT				GGCTGTTGTCATACTTCTCATGG
ISG15			GCCTCAGCTCTGACACC				CGAACTCATCTTTGCCAGTACA
IRF7			GTGGACTGAGGGCTTGTAG				TCAACACCTGTGACTTCATGT
MX1			GGCTGTTTACCAGACTCCGACA				CACAAAGCCTGGCAGCTCTCTA
METTL3			AGCCTTCTGAACCAACAGTCC				CCGACCTCGAGAGCGAAAT
Chr9 dsRNA			GATGCCATGAAACATGCTTTAC				GCAGGAGAATCGCTTGAAC
Chr17 dsRNA			TTCTGCATATGAATACCAGGTCATA				ATCGCGCCATTAACTCTAGC
Chr12 dsRNA			GCAGGAGAATCGCTTGAATC				ACTTGGAGAAAAAAGTCCACTG

## Sheet: Supplementary Data 6
	Supplementary Data 6. SgRNA and gRNA sequences used in this study.
	Name			Target			Sequence
	Alt-R® CRISPR-Cas9 Negative Control crRNA #1, 2 nmol			Non-target CTRL
	Predesigned Alt-R CRISPR-Cas9 gRNA (Hs. Cas9.MAVS.1.AC)			MAVS			GTAGATACAACTGACCCTGT
	Predesigned Alt-R CRISPR-Cas9 gRNA (Hs.Cas9.EIF2AK2.1.AA)			EIF2AK2 (PKR)			TGGTACAGGTTCTACTAAAC
	Predesigned Alt-R CRISPR-Cas9 gRNA (Hs.Cas9.EIF2AK2.1.AB)			EIF2AK2 (PKR)			TAATACATACCGTCAGAAGC
	Predesigned Alt-R CRISPR-Cas9 gRNA (Hs.Cas9.EIF2AK2.1.AC)			EIF2AK2 (PKR)			TTATCCATGGGGAATTACAT
	Predesigned Alt-R CRISPR-Cas9 gRNA (Hs. Cas9.RNASEL.1.AA)			RNASEL			CATCACTATCGTCAGAGCTC
	Predesigned Alt-R CRISPR-Cas9 gRNA (Hs. Cas9.RNASEL.1.AB)			RNASEL			ATTTGTACTGCGTTATGCAG
	Predesigned Alt-R CRISPR-Cas9 gRNA (Hs. Cas9.RNASEL.1.AC)			RNASEL			CAGGGATCATAACAACCCCC
	METTL3 HUMAN sgRNA (Invitrogen TrueGruide sgRNA modified, custom #A35534			METTL3			CUUAGAUCUACGGAAUCCAG

## Sheet: Supplementary Data 7
	Supplementary Data 7. Summary of colorectal cancer cell lines analyzed in this study.
	Order	Cancer cell line	Dependency Probability	MSS/MSI	CIMP	CMS	KRAS mutation status
	1	NCIH716	0.0951	MSS	CIMP-	CMS1	Wild type
	2	COLO678	0.1165	MSS	CIMP+	CMS2	Mutated
	3	DIFI	0.1576	MSS	Unknown	Unknown	Wild type
	4	C10	0.1659	Unknown	CIMP-	CMS1	Wild type
	5	C99	0.1744	Unknown	CIMP-	Unknown	Wild type
	6	CCK81	0.2331	MSI	CIMP-	CMS2	Wild type
	7	OUMS23	0.3219	MSS	Unknown	CMS2	Wild type
	8	LS123	0.3525	MSS	Unknown	CMS1	Mutated
	9	C75	0.3536	Unknown	Unknown	CMS2	Wild type
	10	KM12	0.3681	MSI	CIMP+	CMS1	Wild type
	11	HCT116	0.3751	MSI	CIMP+	CMS1	Mutated
	12	LOVO	0.4229	MSI	CIMP-	CMS1	Mutated
	13	SW1463	0.5593	MSS	CIMP-	Unknown	Mutated
	14	NCIH747	0.5792	MSS	CIMP-	CMS1	Mutated
	15	SW48	0.5802	MSI	CIMP+	CMS1	Wild type
	16	HT29	0.6218	MSS	CIMP+	Non-consensus	Wild type
	17	ECC4	0.6558	Unknown	Unknown	Unknown	Mutated
	18	T84	0.6668	MSS	CIMP-	CMS2	Mutated
	19	C80	0.6728	Unknown	CIMP-	Unknown	Mutated
	20	CL40	0.6799	MSS	Unknown	CMS3	Mutated
	21	GP5D	0.6908	MSI	Unknown	CMS2	Mutated
	22	LS513	0.6972	MSS	CIMP+	CMS3	Mutated
	23	SNUC4	0.7612	MSI	Unknown	Non-consensus	Wild type
	24	COLO320	0.7645	MSS	Unknown	CMS2	Wild type
	25	SNU1544	0.7677	Unknown	Unknown	CMS1	Wild type
	26	SW837	0.7725	MSS	CIMP+	Unknown	Mutated
	27	C84	0.7795	Unknown	CIMP-	CMS2	Mutated
	28	SNU1033	0.7812	MSS	Unknown	Unknown	Mutated
	29	SW403	0.7838	MSS	CIMP-	CMS2	Mutated
	30	LS1034	0.7872	MSS	Unknown	CMS2	Mutated
	31	HT115	0.7904	MSS	CIMP-	Non-consensus	Wild type
	32	JVE253	0.7915	Unknown	Unknown	Unknown	Mutated
	33	HCC56	0.8102	MSS	Unknown	CMS2	Mutated
	34	MDST8	0.8158	MSS	Unknown	CMS1	Wild type
	35	SW1116	0.8209	MSS	CIMP-	CMS2	Mutated
	36	DLD1	0.8264	Unknown	CIMP+	CMS1	Mutated
	37	KP363T	0.8331	Unknown	Unknown	CMS1	Wild type
	38	SNU61	0.8345	MSS	Unknown	Unknown	Mutated
	39	SNU503	0.8354	MSS	Unknown	Unknown	Wild type
	40	SNUC5	0.8462	MSI	Unknown	CMS1	Wild type
	41	HT55	0.8523	MSS	CIMP-	CMS2	Wild type
	42	LS411N	0.8567	MSI	Unknown	CMS1	Wild type
	43	HCC2998	0.869	MSS	CIMP-	Unknown	Mutated
	44	COLO201	0.8696	MSS	CIMP+	Non-consensus	Wild type
	45	RCM1	0.8906	MSS	Unknown	Unknown	Mutated
	46	SNUC1	0.8916	MSS	CIMP-	CMS2	Wild type
	47	HCT15	0.8973	MSI	CIMP+	CMS1	Mutated
	48	JVE127	0.9015	Unknown	Unknown	Unknown	Wild type
	49	SW620	0.906	MSS	CIMP-	CMS2	Mutated
	50	LS180	0.934	MSI	CIMP-	CMS3	Mutated
	51	RKO	0.9408	MSI	CIMP+	CMS1	Wild type
	52	SNU81	0.9483	MSS	Unknown	CMS1	Mutated
	53	CL11	0.9558	MSS	Unknown	Non-consensus	Mutated
	54	C2BBE1	0.961	MSS	Unknown	CMS2	Wild type
	55	SW626	0.9641	MSS	Unknown	CMS2	Mutated
	56	TT1TKB	0.9721	Unknown	Unknown	Unknown	Mutated
	57	COLO205	0.9936	MSS	CIMP+	Unknown	Wild type
