# Supplementary material for: m6A modification suppresses innate anti-tumour immunity in colorectal cancer by limiting alu-derived dsRNA accumulation
Source: Nat Commun. 2026 May 14;17:6428. doi: 10.1038/s41467-026-73211-z (PMC13377058; doi:10.1038/s41467-026-73211-z)
Supplement: Supplementary file 6 — Source Data [file 41467_2026_73211_MOESM6_ESM.xlsx]

## Sheet: Figure 1
Figure 1b					Figure 1c
Order	Cancer cell line	Dependency Probability				HT29												COLO201												HCT116												NCI-H716
1	NCIH716	0.0951				CTRL			METTL3KD1			METTL3KD4						CTRL			METTL3KD1			METTL3KD4						CTRL			METTL3KD1			METTL3KD4						CTRL			METTL3KD1			METTL3KD4
2	COLO678	0.1165			METTL3	1	1.1	1.05	0.18	0.22	0.31	0.12	0.2	0.13			METTL3	1	1	1	0.2	0.25	0.22	0.17	0.18	0.27			METTL3	1	0.93	0.97	0.23	0.24	0.29	0.27	0.31	0.34			METTL3	1	1	1	0.35	0.21	0.34	0.21	0.15
3	DIFI	0.1576
4	C10	0.1659
5	C99	0.1744
6	CCK81	0.2331
7	OUMS23	0.3219
8	LS123	0.3525
9	C75	0.3536
10	KM12	0.3681
11	HCT116	0.3751
12	LOVO	0.4229
13	SW1463	0.5593
14	NCIH747	0.5792
15	SW48	0.5802
16	HT29	0.6218
17	ECC4	0.6558
18	T84	0.6668			Figure 1d
19	C80	0.6728
20	CL40	0.6799				HT29
21	GP5D	0.6908				CTRL			METTL3KD1			METTL3KD4
22	LS513	0.6972				1	0.841756	0.876343	0.660392	0.538486	0.568995	0.158501	0.20011	0.142579
23	SNUC4	0.7612
24	COLO320	0.7645
25	SNU1544	0.7677				COLO201
26	SW837	0.7725				CTRL			METTL3KD1			METTL3KD4
27	C84	0.7795				1	0.956703	1.23644	0.440511	0.525597	0.521641	0.409765	0.478866	0.4855
28	SNU1033	0.7812
29	SW403	0.7838
30	LS1034	0.7872				HCT116
31	HT115	0.7904				CTRL			METTL3KD1			METTL3KD4
32	JVE253	0.7915				1	0.793499	0.889724	0.904196	0.767112	0.837141	0.985755	0.731243	0.812465
33	HCC56	0.8102
34	MDST8	0.8158
35	SW1116	0.8209				NCI-H716
36	DLD1	0.8264				CTRL			METTL3KD1			METTL3KD4
37	KP363T	0.8331				1	1.04189	0.999497	0.990787	1.08137	0.969101	0.96181	1.03681	0.963449
38	SNU61	0.8345
39	SNU503	0.8354
40	SNUC5	0.8462
41	HT55	0.8523
42	LS411N	0.8567			Figure 1f							Figure 1g
43	HCC2998	0.869				NAME	NES	FDR q-val
44	COLO201	0.8696				HALLMARK_INTERFERON_ALPHA_RESPONSE	2.852	0
45	RCM1	0.8906				HALLMARK_INTERFERON_GAMMA_RESPONSE	2.82655	0
46	SNUC1	0.8916				HALLMARK_E2F_TARGETS	2.24444	0
47	HCT15	0.8973				HALLMARK_TNFA_SIGNALING_VIA_NFKB	2.2213	0
48	JVE127	0.9015				HALLMARK_IL6_JAK_STAT3_SIGNALING	2.19827	0.00023
49	SW620	0.906				HALLMARK_INFLAMMATORY_RESPONSE	2.13492	0.000191667
50	LS180	0.934				HALLMARK_EPITHELIAL_MESENCHYMAL_TRANSITION	2.1336	0.000164286
51	RKO	0.9408				HALLMARK_G2M_CHECKPOINT	2.03308	0.000299155
52	SNU81	0.9483				HALLMARK_ALLOGRAFT_REJECTION	1.95391	0.00120945
53	CL11	0.9558				HALLMARK_COMPLEMENT	1.84433	0.00380841
54	C2BBE1	0.961				HALLMARK_KRAS_SIGNALING_UP	1.83595	0.00414562
55	SW626	0.9641				HALLMARK_APOPTOSIS	1.79404	0.00656751
56	TT1TKB	0.9721				HALLMARK_IL2_STAT5_SIGNALING	1.76349	0.00830199
57	COLO205	0.9936				HALLMARK_WNT_BETA_CATENIN_SIGNALING	1.72539	0.0113224
						HALLMARK_KRAS_SIGNALING_DN	1.64664	0.0219178
						HALLMARK_UV_RESPONSE_UP	1.56227	0.0417709
						HALLMARK_APICAL_JUNCTION	1.53683	0.0481644
						HALLMARK_P53_PATHWAY	1.50163	0.0616183
						HALLMARK_APICAL_SURFACE	1.4514	0.0852993
						HALLMARK_PANCREAS_BETA_CELLS	1.44259	0.0861337
						HALLMARK_COAGULATION	1.43592	0.0871163
						HALLMARK_PI3K_AKT_MTOR_SIGNALING	1.43015	0.0864272
						HALLMARK_HEDGEHOG_SIGNALING	1.41182	0.0956829
						HALLMARK_HYPOXIA	1.35737	0.135621
						HALLMARK_ANGIOGENESIS	1.35491	0.132286
						HALLMARK_ESTROGEN_RESPONSE_LATE	1.29267	0.190175
						HALLMARK_UV_RESPONSE_DN	1.27124	0.21023
						HALLMARK_BILE_ACID_METABOLISM	-1.39876	0.157352
[truncated: 1 more columns]

## Sheet: Figure 2
Figure 2b								Figure 2e
	HT29
	CTRL			METTL3KD
WT	1	1	1	3.80286	2.22759	1.53433
MAVSKO	0.444444	0.403302	0.465665	0.415808	0.520047	0.407725
Figure 2c
	HCT116
	CTRL			METTL3KD
WT	1	1	1	0.962213	0.978517	1.43939
MAVSKO	0.303857	0.261954	0.492424	0.370082	0.276507	0.590909
								Figure 2f
								Figure 2h
									CTRL			METTL3-KO			RNaseL-KO			PKR-KO			MAVS-KO			METTL3-RNaseL-DKO			METTL3-PKR-DKO			METTL3-MAVS-DKO
									1	1	1	6.32	10.3	8.46	0.89	1.36	1.08	1.09	1.03	1.01	1.15	1	1.05	3.42	4.12	6.74	3.35	4.29	6.62	1.54	1.7	1.17

## Sheet: Figure 3
Figure 3a

## Sheet: Figure 4
Figure 4a						Figure 4d						Figure 4g
	genomic	HCT116	HT29				genomic	Freq	ratio				#term ID	term description	strength	false discovery rate
	exon	2639	3830				exon	1845	3.09289				GO:0009615	Response to virus	0.75	2.07e-13
	5' UTR	651	463				5' UTR	422	0.707425				GO:0051607	Defense response to virus	0.83	2.43e-13
	intergenic	674	2704				intergenic	7549	12.6549				GO:0034340	Response to type I interferon	1.09	1.19e-11
	intron	480	9390				intron	46716	78.3129				GO:0060337	Type I interferon signaling pathway	1.09	3.53e-11
	3'UTR	3144	5053				3' UTR	2498	4.18755				GO:0045071	Negative regulation of viral genome replication	1.11	9.49e-11
	promoter	486	265				promoter	623	1.04437				GO:1903901	Negative regulation of viral life cycle	0.99	8.78e-10
													GO:0048525	Negative regulation of viral process	0.92	1.8e-09
													GO:0045069	Regulation of viral genome replication	0.92	5.32e-09
													GO:1903900	Regulation of viral life cycle	0.8	1.15e-08
													GO:0050792	Regulation of viral process	0.68	4.77e-07
													GO:0035456	Response to interferon-beta	1.13	1.52e-05
													GO:0060333	Interferon-gamma-mediated signaling pathway	0.86	9.87e-05
													GO:0071360	Cellular response to exogenous dsRNA	1.21	0.0006
													GO:0032480	Negative regulation of type I interferon production	0.91	0.001
													GO:0035455	Response to interferon-alpha	1.08	0.002
													GO:0060700	Regulation of ribonuclease activity	1.31	0.0084
													GO:0034344	Regulation of type III interferon production	1.67	0.0124
													GO:0010575	Positive regulation of vascular endothelial growth factor production	0.92	0.0313
													GO:0032233	Positive regulation of actin filament bundle assembly	0.71	0.0313
													GO:0009597	Detection of virus	1.36	0.0407

## Sheet: Figure 5
Figure 5a										Figure 5d						Figure 5g						Figure 5h
	gene	TGFP_R1	TGFP_R2	TGFP_R3	METTL3KD_R1	METTL3KD_R2	METTL3KD_R3				baseline	Induced	genomic				Group	Baseline	Induced				Group	Baseline	Induced
	ADAR	0.867	-1.3	-1.156	0.441	0.143	1.004				461	773	exon				IR-Alus	20146	25299				(-/-)	10268	12271
	DDX60	-0.394	-1.377	-0.696	0.743	0.401	1.323				217	411	5'UTR				Non-IR-Alus	158	163				(+/+)	10036	13191
	HERC6	0.114	-0.92	-0.642	-0.858	0.744	1.562				6418	2372	intergenic
	IRF7	0.413	-0.946	-1.527	0.87	0.332	0.858				10732	21308	intron
	OASL	-0.789	-0.985	-0.845	0.752	0.494	1.372				2295	551	3'UTR
	PSME2	-0.831	-0.799	-1.043	0.525	1.096	1.052				181	47	promoter
	STAT2	-0.371	-1.061	-1.112	0.373	1.045	1.126
	TRIM25	-0.253	-1.241	-1.002	0.898	0.405	1.192
	BST2	-0.688	-0.386	-1.406	1.306	0.639	0.536
	DHX58	-0.8	1.145	0.674	0.49	0.026	-1.534
	IFI35	-1.058	-0.804	-0.853	0.764	0.876	1.074
	ISG15	-0.071	-1.327	-1.082	0.857	0.888	0.735
	OGFR	-0.54	-1.008	-1.027	0.653	0.533	1.389
	RSAD2	-0.666	-0.759	-1.25	0.831	1.031	0.814
	TDRD7	-1.106	0.3	0.031	-0.458	-0.548	1.782
	UBE2L6	-0.436	-1.372	-0.794	0.849	0.733	1.02
	CASP1	-0.615	-0.202	-0.587	-0.429	-0.173	2.006
	EIF2AK2	-0.052	-0.813	-1.422	1.292	0.222	0.772
	IFIH1	-0.701	-0.992	-1.026	0.976	0.854	0.889
	ISG20	-1.393	-0.278	-0.589	-0.027	1.044	1.243
	PARP12	1.441	-0.398	-1.607	0.408	0.026	0.13
	RTP4	0.255	-0.849	-1.555	0.488	1.128	0.534
	TRAFD1	-0.121	-1.072	-1.239	0.884	0.374	1.174
	USP18	-0.633	1.103	0.055	1.275	-1.158	-0.642
	CMPK2	-0.488	-0.836	-1.318	0.847	0.889	0.905
	EPSTI1	-1.424	0.113	-0.652	-0.184	0.76	1.387
	IFIT2	-1.113	-0.855	-0.73	1.016	0.681	1
	MX1	-0.711	-0.965	-0.846	1.173	0.143	1.205
	PARP14	-0.619	-0.796	-1.182	0.878	0.449	1.27
	SAMD9L	-0.282	-0.878	-1.312	0.555	0.583	1.334
	TRIM14	1.181	-1.111	-1.205	0.747	-0.183	0.571
	CXCL10	-1.27	1.414	-0.34	-0.844	0.621	0.418
	GBP4	-1.158	-0.145	-0.925	1.051	-0.113	1.291
	IFIT3	-0.803	-0.998	-0.924	0.948	0.768	1.009
	NMI	-0.068	-0.874	-1.189	0.355	0.141	1.635
	PNPT1	0.412	-1.304	-1.097	0.822	0.049	1.118
	SP110	-0.683	-0.868	-1.1	0.889	0.544	1.218
	TRIM21	-1.319	-1.018	-0.105	0.477	0.817	1.148

## Sheet: Figure 6
Figure 6a							Figure 6b
Figure 6c							Figure 6d
		Distance_to_Peak	Induced	Baseline
		-4997.5	0.231534	0.16103
		-4992.5	0.23207	0.161129
		-4987.5	0.232161	0.158896
		-4982.5	0.231866	0.15846
		-4977.5	0.231763	0.158886
		-4972.5	0.233324	0.156752
		-4967.5	0.235172	0.155155
		-4962.5	0.237249	0.154434
		-4957.5	0.236199	0.154655
		-4952.5	0.238699	0.153159
		-4947.5	0.238776	0.152321
		-4942.5	0.238627	0.152118
		-4937.5	0.240384	0.15294
		-4932.5	0.242023	0.151073
		-4927.5	0.243312	0.151295
		-4922.5	0.243321	0.151217
		-4917.5	0.244154	0.151284
		-4912.5	0.244111	0.150123
		-4907.5	0.245712	0.149361
		-4902.5	0.247546	0.148603
		-4897.5	0.247447	0.148385
		-4892.5	0.246731	0.150301
		-4887.5	0.248343	0.151546
		-4882.5	0.248626	0.152859
		-4877.5	0.246127	0.156041
		-4872.5	0.243353	0.156797
		-4867.5	0.241948	0.155387
		-4862.5	0.240903	0.154761
		-4857.5	0.240438	0.157235
		-4852.5	0.239975	0.159036
		-4847.5	0.237669	0.160603
		-4842.5	0.233784	0.161503
		-4837.5	0.232673	0.16129
		-4832.5	0.230077	0.162125
		-4827.5	0.231073	0.162695
		-4822.5	0.23247	0.162315
		-4817.5	0.231176	0.163232
		-4812.5	0.229562	0.164488
		-4807.5	0.227211	0.164201
		-4802.5	0.226629	0.164789
		-4797.5	0.227754	0.162404
		-4792.5	0.229388	0.161738
		-4787.5	0.228148	0.162882
		-4782.5	0.224447	0.164183
		-4777.5	0.223388	0.16221
		-4772.5	0.221116	0.159218
		-4767.5	0.217624	0.157321
		-4762.5	0.218833	0.157
		-4757.5	0.21882	0.155578
		-4752.5	0.221917	0.154724
		-4747.5	0.224056	0.15453
		-4742.5	0.225028	0.153364
		-4737.5	0.224837	0.153437
		-4732.5	0.226643	0.153862
		-4727.5	0.227824	0.154393
		-4722.5	0.228397	0.152559
		-4717.5	0.229597	0.154745
		-4712.5	0.231925	0.155537
		-4707.5	0.232026	0.156658
		-4702.5	0.231628	0.157726
		-4697.5	0.233557	0.156649
		-4692.5	0.235797	0.156574
		-4687.5	0.236893	0.157528
		-4682.5	0.237227	0.157374
		-4677.5	0.2361	0.158278
		-4672.5	0.234989	0.158219
		-4667.5	0.234898	0.157993
		-4662.5	0.236183	0.159338
		-4657.5	0.238416	0.159668
		-4652.5	0.237208	0.159716
		-4647.5	0.238295	0.15937
		-4642.5	0.237438	0.158846
		-4637.5	0.23708	0.160316
		-4632.5	0.23709	0.160754
		-4627.5	0.238161	0.16376
		-4622.5	0.236892	0.165719
		-4617.5	0.238253	0.164475
		-4612.5	0.240277	0.164099
		-4607.5	0.24011	0.161659
		-4602.5	0.238534	0.161556
		-4597.5	0.239617	0.1595
		-4592.5	0.240895	0.160105
		-4587.5	0.240516	0.160844
		-4582.5	0.241579	0.161536
		-4577.5	0.241094	0.160561
		-4572.5	0.238799	0.16273
		-4567.5	0.240356	0.16189
		-4562.5	0.241561	0.161217
		-4557.5	0.242252	0.16122
		-4552.5	0.241189	0.160962
		-4547.5	0.240106	0.160917
		-4542.5	0.239715	0.161794
		-4537.5	0.239442	0.161997
		-4532.5	0.23839	0.161963
		-4527.5	0.240316	0.161264
		-4522.5	0.243255	0.16353
		-4517.5	0.243497	0.165766
		-4512.5	0.244556	0.167969
		-4507.5	0.245345	0.166394
		-4502.5	0.248039	0.166457
		-4497.5	0.247611	0.166669
		-4492.5	0.248246	0.166161
		-4487.5	0.250958	0.168051
		-4482.5	0.250526	0.168647
		-4477.5	0.25126	0.168704
		-4472.5	0.252313	0.167735
		-4467.5	0.25247	0.168191
		-4462.5	0.253467	0.169368
		-4457.5	0.253862	0.169791
		-4452.5	0.254729	0.169057
		-4447.5	0.252645	0.167733
		-4442.5	0.249721	0.167365
		-4437.5	0.247222	0.168899
		-4432.5	0.247452	0.169703
		-4427.5	0.248179	0.169682
		-4422.5	0.248692	0.167857
		-4417.5	0.24988	0.167468
		-4412.5	0.251602	0.168368
		-4407.5	0.252028	0.17063
		-4402.5	0.251078	0.168303
		-4397.5	0.250623	0.166533
		-4392.5	0.251185	0.165476
		-4387.5	0.250732	0.166189
		-4382.5	0.248259	0.166285
		-4377.5	0.247678	0.168031
		-4372.5	0.246274	0.16879
		-4367.5	0.245388	0.166815
		-4362.5	0.244588	0.165438
		-4357.5	0.241492	0.164756
		-4352.5	0.240889	0.16363
		-4347.5	0.239379	0.164154
		-4342.5	0.238395	0.165623
		-4337.5	0.238257	0.164302
		-4332.5	0.238758	0.165436
		-4327.5	0.240583	0.165789
		-4322.5	0.241929	0.16364
		-4317.5	0.243582	0.162001
		-4312.5	0.242082	0.159579
		-4307.5	0.241331	0.160123
		-4302.5	0.240794	0.158675
		-4297.5	0.242452	0.158924
		-4292.5	0.243369	0.158062
		-4287.5	0.243699	0.15874
		-4282.5	0.243043	0.157817
		-4277.5	0.245005	0.156371
		-4272.5	0.243722	0.157807
		-4267.5	0.242336	0.158994
		-4262.5	0.244005	0.157328
		-4257.5	0.245678	0.157235
		-4252.5	0.244758	0.157521
		-4247.5	0.244111	0.157241
		-4242.5	0.243243	0.159025
		-4237.5	0.242869	0.159671
		-4232.5	0.243156	0.160629
		-4227.5	0.243768	0.159567
		-4222.5	0.243923	0.159685
		-4217.5	0.246075	0.160458
		-4212.5	0.245628	0.160469
		-4207.5	0.246459	0.160312
		-4202.5	0.246771	0.162507
		-4197.5	0.247437	0.163825
		-4192.5	0.248314	0.164877
		-4187.5	0.247532	0.164971
		-4182.5	0.24754	0.167095
		-4177.5	0.247069	0.167639
		-4172.5	0.246146	0.167715
		-4167.5	0.246926	0.16826
		-4162.5	0.246203	0.168867
		-4157.5	0.246337	0.169666
		-4152.5	0.246924	0.170531
		-4147.5	0.246205	0.169944
		-4142.5	0.24528	0.171298
		-4137.5	0.244597	0.172047
		-4132.5	0.245656	0.173697
		-4127.5	0.243454	0.172799
		-4122.5	0.244726	0.173844
		-4117.5	0.247258	0.175969
		-4112.5	0.25011	0.175243
		-4107.5	0.251821	0.17415
		-4102.5	0.251328	0.174074
		-4097.5	0.249904	0.172444
		-4092.5	0.250369	0.171565
		-4087.5	0.249629	0.173332
		-4082.5	0.252539	0.173857
		-4077.5	0.252971	0.171963
		-4072.5	0.251591	0.171356
		-4067.5	0.251613	0.171959
		-4062.5	0.252438	0.17025
		-4057.5	0.250438	0.170496
		-4052.5	0.250291	0.172078
		-4047.5	0.2498	0.17408
		-4042.5	0.249104	0.17294
		-4037.5	0.250811	0.172783
		-4032.5	0.252555	0.172179
		-4027.5	0.254458	0.172116
		-4022.5	0.255855	0.172706
		-4017.5	0.254468	0.171612
		-4012.5	0.253891	0.16871
		-4007.5	0.25435	0.169031
		-4002.5	0.253887	0.167432
		-3997.5	0.253301	0.16701
		-3992.5	0.255577	0.166369
		-3987.5	0.255185	0.164596
		-3982.5	0.254205	0.164889
		-3977.5	0.255556	0.164324
		-3972.5	0.25761	0.162894
		-3967.5	0.256924	0.161949
		-3962.5	0.255379	0.161878
		-3957.5	0.255823	0.16403
		-3952.5	0.254148	0.164615
		-3947.5	0.253829	0.163783
		-3942.5	0.252765	0.164164
		-3937.5	0.252919	0.163189
		-3932.5	0.251783	0.162251
		-3927.5	0.249791	0.161609
		-3922.5	0.25041	0.161945
		-3917.5	0.250704	0.159123
		-3912.5	0.249116	0.157137
		-3907.5	0.245363	0.157481
		-3902.5	0.243954	0.156977
		-3897.5	0.241593	0.158218
		-3892.5	0.240642	0.158521
		-3887.5	0.24041	0.159272
		-3882.5	0.240168	0.161148
		-3877.5	0.239714	0.160552
		-3872.5	0.238726	0.160929
		-3867.5	0.239964	0.161838
		-3862.5	0.241509	0.161579
		-3857.5	0.242132	0.15955
		-3852.5	0.241648	0.160455
		-3847.5	0.245129	0.161776
		-3842.5	0.24739	0.164036
		-3837.5	0.246676	0.165119
		-3832.5	0.24665	0.164311
		-3827.5	0.247926	0.164523
		-3822.5	0.24758	0.162444
		-3817.5	0.247789	0.163164
		-3812.5	0.247453	0.164927
		-3807.5	0.247594	0.166001
		-3802.5	0.245249	0.165499
		-3797.5	0.24469	0.165765
		-3792.5	0.243652	0.166863
		-3787.5	0.240841	0.165335
		-3782.5	0.240141	0.162573
		-3777.5	0.240525	0.16426
		-3772.5	0.240584	0.165624
		-3767.5	0.241623	0.165089
		-3762.5	0.23992	0.16433
		-3757.5	0.2416	0.165867
		-3752.5	0.240258	0.164458
		-3747.5	0.239247	0.163331
		-3742.5	0.242283	0.162718
		-3737.5	0.240543	0.162817
		-3732.5	0.242797	0.16166
		-3727.5	0.242601	0.160938
		-3722.5	0.242087	0.162107
		-3717.5	0.239384	0.161427
		-3712.5	0.237217	0.162272
		-3707.5	0.238342	0.164104
		-3702.5	0.239847	0.165066
		-3697.5	0.239947	0.16617
		-3692.5	0.237959	0.168028
		-3687.5	0.239506	0.168145
		-3682.5	0.239512	0.170957
		-3677.5	0.239818	0.171557
		-3672.5	0.240975	0.172121
		-3667.5	0.243398	0.173639
		-3662.5	0.244374	0.175287
		-3657.5	0.243692	0.174647
		-3652.5	0.244576	0.174022
		-3647.5	0.245833	0.173442
		-3642.5	0.247873	0.174975
		-3637.5	0.247567	0.174199
		-3632.5	0.248013	0.17412
		-3627.5	0.249316	0.176906
		-3622.5	0.247514	0.177655
		-3617.5	0.246379	0.179676
		-3612.5	0.244974	0.181509
		-3607.5	0.24343	0.179636
		-3602.5	0.24434	0.17857
		-3597.5	0.24409	0.179823
		-3592.5	0.242073	0.178607
		-3587.5	0.239351	0.177693
		-3582.5	0.238008	0.17881
		-3577.5	0.239233	0.180864
		-3572.5	0.240485	0.179002
		-3567.5	0.239949	0.178532
		-3562.5	0.240077	0.177874
		-3557.5	0.241639	0.177716
		-3552.5	0.241691	0.178704
		-3547.5	0.239812	0.179258
		-3542.5	0.241701	0.178019
		-3537.5	0.243393	0.177649
		-3532.5	0.242787	0.17952
		-3527.5	0.24164	0.180389
		-3522.5	0.240032	0.179853
		-3517.5	0.238846	0.178814
		-3512.5	0.2408	0.178692
		-3507.5	0.241749	0.178122
		-3502.5	0.242574	0.179723
		-3497.5	0.244402	0.179564
		-3492.5	0.246259	0.180292
		-3487.5	0.24797	0.180572
		-3482.5	0.249768	0.180708
		-3477.5	0.251176	0.180217
		-3472.5	0.252799	0.180073
		-3467.5	0.252904	0.180681
		-3462.5	0.255139	0.179857
		-3457.5	0.258803	0.178941
		-3452.5	0.258596	0.179158
		-3447.5	0.256599	0.180575
		-3442.5	0.253526	0.180012
		-3437.5	0.25403	0.178318
		-3432.5	0.253331	0.178374
		-3427.5	0.252431	0.178637
		-3422.5	0.252016	0.179772
		-3417.5	0.250361	0.1807
		-3412.5	0.250658	0.178393
		-3407.5	0.25172	0.178717
		-3402.5	0.249768	0.180285
		-3397.5	0.246529	0.180451
		-3392.5	0.244623	0.17893
		-3387.5	0.244854	0.179466
		-3382.5	0.244191	0.178414
		-3377.5	0.242682	0.177142
		-3372.5	0.241628	0.17599
		-3367.5	0.243924	0.175108
		-3362.5	0.244918	0.173118
		-3357.5	0.244307	0.172595
		-3352.5	0.24424	0.171649
		-3347.5	0.243895	0.170608
		-3342.5	0.243217	0.170113
		-3337.5	0.240771	0.168948
		-3332.5	0.240155	0.169346
		-3327.5	0.241768	0.169046
		-3322.5	0.245517	0.167968
		-3317.5	0.245459	0.167733
		-3312.5	0.246226	0.166267
		-3307.5	0.248513	0.165505
		-3302.5	0.247867	0.165419
		-3297.5	0.249377	0.16611
		-3292.5	0.247897	0.167782
		-3287.5	0.246811	0.164876
		-3282.5	0.246831	0.164929
		-3277.5	0.248511	0.163336
		-3272.5	0.249266	0.164273
		-3267.5	0.247375	0.164083
		-3262.5	0.246284	0.166871
		-3257.5	0.247817	0.165808
		-3252.5	0.249213	0.165047
		-3247.5	0.247788	0.166332
		-3242.5	0.244908	0.167213
		-3237.5	0.243745	0.167289
		-3232.5	0.24024	0.1669
		-3227.5	0.23923	0.166984
		-3222.5	0.238913	0.165604
		-3217.5	0.238751	0.169081
		-3212.5	0.240504	0.17069
		-3207.5	0.240937	0.170611
		-3202.5	0.241144	0.169945
		-3197.5	0.242694	0.170698
		-3192.5	0.242189	0.170563
		-3187.5	0.24299	0.172154
		-3182.5	0.244154	0.172667
		-3177.5	0.242402	0.1734
		-3172.5	0.244129	0.172709
		-3167.5	0.244208	0.172999
		-3162.5	0.24541	0.174212
		-3157.5	0.246504	0.176913
		-3152.5	0.248279	0.178665
		-3147.5	0.247586	0.177767
		-3142.5	0.245931	0.177518
		-3137.5	0.245721	0.179451
		-3132.5	0.246508	0.181139
		-3127.5	0.248265	0.178167
		-3122.5	0.249419	0.178893
		-3117.5	0.249934	0.178452
		-3112.5	0.25044	0.179231
		-3107.5	0.251387	0.180074
		-3102.5	0.253534	0.180686
		-3097.5	0.25346	0.177353
		-3092.5	0.254103	0.174034
		-3087.5	0.252378	0.174933
		-3082.5	0.250709	0.177542
		-3077.5	0.249799	0.177834
		-3072.5	0.250931	0.176173
		-3067.5	0.251118	0.17766
		-3062.5	0.251331	0.178492
		-3057.5	0.252182	0.17754
		-3052.5	0.253329	0.177031
		-3047.5	0.253757	0.176929
		-3042.5	0.25668	0.175097
		-3037.5	0.25642	0.173878
		-3032.5	0.254015	0.174942
		-3027.5	0.252574	0.174683
		-3022.5	0.251049	0.173178
		-3017.5	0.249268	0.172612
		-3012.5	0.248091	0.172813
		-3007.5	0.247451	0.175984
		-3002.5	0.247565	0.173939
		-2997.5	0.248604	0.173108
		-2992.5	0.24993	0.172363
		-2987.5	0.251911	0.17266
		-2982.5	0.252396	0.173869
		-2977.5	0.253022	0.175435
		-2972.5	0.252046	0.178074
		-2967.5	0.252802	0.17857
		-2962.5	0.253591	0.177998
		-2957.5	0.253003	0.179141
		-2952.5	0.251296	0.180247
		-2947.5	0.251407	0.179663
		-2942.5	0.249313	0.17942
		-2937.5	0.250375	0.179191
		-2932.5	0.249725	0.178668
		-2927.5	0.249148	0.180586
		-2922.5	0.247768	0.181262
		-2917.5	0.246512	0.180384
		-2912.5	0.247308	0.178243
		-2907.5	0.24681	0.180041
		-2902.5	0.248157	0.180827
		-2897.5	0.248703	0.180219
		-2892.5	0.251221	0.180638
		-2887.5	0.251658	0.180258
		-2882.5	0.250381	0.182438
		-2877.5	0.250028	0.182012
		-2872.5	0.252221	0.184436
		-2867.5	0.254226	0.185668
		-2862.5	0.251864	0.184614
		-2857.5	0.250231	0.184537
		-2852.5	0.249966	0.186511
		-2847.5	0.249584	0.185674
		-2842.5	0.24798	0.186749
		-2837.5	0.248458	0.185989
		-2832.5	0.248019	0.184379
		-2827.5	0.248497	0.183161
		-2822.5	0.249551	0.184286
		-2817.5	0.248949	0.185374
		-2812.5	0.249647	0.186245
		-2807.5	0.25137	0.186415
		-2802.5	0.249884	0.187389
		-2797.5	0.251209	0.188576
		-2792.5	0.251501	0.190518
		-2787.5	0.253415	0.189253
		-2782.5	0.255464	0.186133
		-2777.5	0.256017	0.185579
		-2772.5	0.254639	0.186005
		-2767.5	0.253212	0.185504
		-2762.5	0.252141	0.184982
		-2757.5	0.252573	0.186275
		-2752.5	0.252059	0.185802
		-2747.5	0.252474	0.183457
		-2742.5	0.255416	0.181917
		-2737.5	0.254706	0.18032
		-2732.5	0.254243	0.17853
		-2727.5	0.251959	0.179653
		-2722.5	0.250869	0.179716
		-2717.5	0.249673	0.179268
		-2712.5	0.24907	0.177943
		-2707.5	0.248221	0.178085
		-2702.5	0.246369	0.178698
		-2697.5	0.247082	0.17811
		-2692.5	0.24659	0.179354
		-2687.5	0.244733	0.179463
		-2682.5	0.244859	0.180011
		-2677.5	0.244866	0.180059
		-2672.5	0.245656	0.180816
		-2667.5	0.246179	0.180349
		-2662.5	0.244534	0.17982
		-2657.5	0.243647	0.18008
		-2652.5	0.243157	0.179627
		-2647.5	0.242289	0.178223
		-2642.5	0.245389	0.17858
		-2637.5	0.244078	0.178819
		-2632.5	0.24296	0.178983
		-2627.5	0.241818	0.178968
		-2622.5	0.244847	0.178312
		-2617.5	0.248875	0.180979
		-2612.5	0.249611	0.181351
		-2607.5	0.251116	0.180927
		-2602.5	0.252616	0.178834
		-2597.5	0.254285	0.179122
		-2592.5	0.254264	0.179258
		-2587.5	0.255531	0.177966
		-2582.5	0.256968	0.176076
		-2577.5	0.255635	0.178265
		-2572.5	0.255245	0.179304
		-2567.5	0.256897	0.180757
		-2562.5	0.258286	0.181295
		-2557.5	0.258723	0.179222
		-2552.5	0.260957	0.179995
		-2547.5	0.26259	0.179008
		-2542.5	0.263193	0.17911
		-2537.5	0.264564	0.179735
		-2532.5	0.263218	0.180521
		-2527.5	0.264487	0.181622
		-2522.5	0.263718	0.181072
		-2517.5	0.26418	0.18237
		-2512.5	0.265135	0.183631
		-2507.5	0.265713	0.183702
		-2502.5	0.264658	0.183896
		-2497.5	0.261425	0.184616
		-2492.5	0.261131	0.182229
		-2487.5	0.258319	0.182668
		-2482.5	0.255551	0.184991
		-2477.5	0.253548	0.184341
		-2472.5	0.251083	0.182855
		-2467.5	0.250156	0.183676
		-2462.5	0.251627	0.183777
		-2457.5	0.249882	0.182012
		-2452.5	0.250203	0.178706
		-2447.5	0.249771	0.17922
		-2442.5	0.249945	0.179721
		-2437.5	0.248278	0.181436
		-2432.5	0.248687	0.181866
		-2427.5	0.248509	0.180962
		-2422.5	0.24848	0.180312
		-2417.5	0.249322	0.180988
		-2412.5	0.250352	0.182376
		-2407.5	0.249165	0.182219
		-2402.5	0.249583	0.181974
		-2397.5	0.250569	0.181123
		-2392.5	0.250016	0.180901
		-2387.5	0.248639	0.180917
		-2382.5	0.248888	0.179566
		-2377.5	0.252204	0.180546
		-2372.5	0.25157	0.180581
		-2367.5	0.251642	0.181945
		-2362.5	0.252986	0.180947
		-2357.5	0.253072	0.180547
		-2352.5	0.25426	0.179605
		-2347.5	0.25436	0.177511
		-2342.5	0.254438	0.176155
		-2337.5	0.256127	0.175545
		-2332.5	0.257787	0.176886
		-2327.5	0.257445	0.175131
		-2322.5	0.257984	0.174672
		-2317.5	0.259861	0.173591
		-2312.5	0.257941	0.173836
		-2307.5	0.257251	0.173563
		-2302.5	0.254771	0.172378
		-2297.5	0.254337	0.172715
		-2292.5	0.255506	0.170962
		-2287.5	0.258156	0.171416
		-2282.5	0.258586	0.17213
		-2277.5	0.257116	0.172737
		-2272.5	0.254449	0.174558
		-2267.5	0.254119	0.1776
		-2262.5	0.253988	0.180488
		-2257.5	0.253858	0.178381
		-2252.5	0.254619	0.179596
		-2247.5	0.255518	0.177361
		-2242.5	0.254635	0.176435
		-2237.5	0.255153	0.177173
		-2232.5	0.255471	0.177223
		-2227.5	0.253667	0.177393
		-2222.5	0.251641	0.178568
		-2217.5	0.251714	0.180054
		-2212.5	0.252518	0.180002
		-2207.5	0.252205	0.180328
		-2202.5	0.252302	0.180578
		-2197.5	0.251314	0.181382
		-2192.5	0.251544	0.182429
		-2187.5	0.252738	0.184434
		-2182.5	0.255478	0.1838
		-2177.5	0.255676	0.182426
		-2172.5	0.257076	0.183625
		-2167.5	0.255068	0.183752
		-2162.5	0.252595	0.183765
		-2157.5	0.251937	0.182404
		-2152.5	0.255608	0.183479
		-2147.5	0.256936	0.182489
		-2142.5	0.256648	0.181478
		-2137.5	0.257932	0.18164
		-2132.5	0.257695	0.180035
		-2127.5	0.257176	0.179753
		-2122.5	0.258269	0.179633
		-2117.5	0.260156	0.179359
		-2112.5	0.26184	0.179474
		-2107.5	0.265651	0.179247
		-2102.5	0.268168	0.178555
		-2097.5	0.269918	0.179516
		-2092.5	0.27138	0.178887
		-2087.5	0.271786	0.180981
		-2082.5	0.273913	0.182387
		-2077.5	0.275903	0.184146
		-2072.5	0.277128	0.18395
		-2067.5	0.277497	0.183174
		-2062.5	0.276246	0.183895
		-2057.5	0.274411	0.185006
		-2052.5	0.272298	0.18463
		-2047.5	0.271355	0.183108
		-2042.5	0.272539	0.183735
		-2037.5	0.271668	0.184367
		-2032.5	0.270772	0.182674
		-2027.5	0.27159	0.182381
		-2022.5	0.271706	0.182803
		-2017.5	0.270468	0.181931
		-2012.5	0.270384	0.184555
		-2007.5	0.268671	0.184667
		-2002.5	0.269954	0.185755
		-1997.5	0.271136	0.185674
		-1992.5	0.272005	0.186985
		-1987.5	0.272633	0.188553
		-1982.5	0.269482	0.187858
		-1977.5	0.268249	0.184655
		-1972.5	0.267819	0.185235
		-1967.5	0.267201	0.186041
		-1962.5	0.266611	0.185392
		-1957.5	0.26627	0.184423
		-1952.5	0.264166	0.182884
		-1947.5	0.262766	0.183751
		-1942.5	0.263426	0.184183
		-1937.5	0.26289	0.184158
		-1932.5	0.263442	0.18457
		-1927.5	0.26269	0.188077
		-1922.5	0.260137	0.189252
		-1917.5	0.258823	0.190511
		-1912.5	0.260786	0.190434
		-1907.5	0.260316	0.192066
		-1902.5	0.259127	0.19317
		-1897.5	0.256662	0.19629
		-1892.5	0.255392	0.197388
		-1887.5	0.256012	0.196872
		-1882.5	0.252709	0.198116
		-1877.5	0.250674	0.19655
		-1872.5	0.250452	0.195206
		-1867.5	0.249609	0.195767
		-1862.5	0.249393	0.197307
		-1857.5	0.247215	0.198883
		-1852.5	0.245075	0.196684
		-1847.5	0.246981	0.194303
		-1842.5	0.24857	0.191543
		-1837.5	0.249214	0.192441
		-1832.5	0.247446	0.191656
		-1827.5	0.245945	0.191944
		-1822.5	0.246494	0.193023
		-1817.5	0.247866	0.194451
		-1812.5	0.247485	0.195248
		-1807.5	0.247842	0.193686
		-1802.5	0.247886	0.194018
		-1797.5	0.249051	0.192676
		-1792.5	0.247314	0.194192
		-1787.5	0.246291	0.193028
		-1782.5	0.24651	0.193481
		-1777.5	0.249032	0.191819
		-1772.5	0.250688	0.191296
		-1767.5	0.250405	0.192138
		-1762.5	0.251421	0.191221
		-1757.5	0.253724	0.192293
		-1752.5	0.252623	0.192072
		-1747.5	0.25202	0.191235
		-1742.5	0.252957	0.191919
		-1737.5	0.254913	0.189975
		-1732.5	0.254966	0.190127
		-1727.5	0.254277	0.18996
		-1722.5	0.256172	0.18962
		-1717.5	0.25737	0.190949
		-1712.5	0.258495	0.193961
		-1707.5	0.260512	0.192878
		-1702.5	0.260388	0.190499
		-1697.5	0.262959	0.188286
		-1692.5	0.262156	0.185511
		-1687.5	0.264842	0.184462
		-1682.5	0.266759	0.184486
		-1677.5	0.268006	0.185064
		-1672.5	0.268097	0.184705
		-1667.5	0.268147	0.182405
		-1662.5	0.266759	0.18194
		-1657.5	0.26595	0.182974
		-1652.5	0.265166	0.183861
		-1647.5	0.264229	0.185528
		-1642.5	0.264838	0.184028
		-1637.5	0.263034	0.183629
		-1632.5	0.262878	0.183948
		-1627.5	0.262058	0.185667
		-1622.5	0.262921	0.185095
		-1617.5	0.262577	0.184526
		-1612.5	0.261699	0.18414
		-1607.5	0.261935	0.186594
		-1602.5	0.26148	0.188558
		-1597.5	0.259691	0.188899
		-1592.5	0.259877	0.186076
		-1587.5	0.258895	0.183544
		-1582.5	0.257885	0.18393
		-1577.5	0.257224	0.18333
		-1572.5	0.256705	0.18494
		-1567.5	0.255202	0.185392
		-1562.5	0.251392	0.185804
		-1557.5	0.248396	0.189383
		-1552.5	0.2492	0.188734
		-1547.5	0.250383	0.187132
		-1542.5	0.250571	0.186421
		-1537.5	0.250462	0.185296
		-1532.5	0.25079	0.185361
		-1527.5	0.254291	0.184479
		-1522.5	0.254636	0.185767
		-1517.5	0.254459	0.185804
		-1512.5	0.255974	0.186948
		-1507.5	0.25708	0.187991
		-1502.5	0.257266	0.185395
		-1497.5	0.257299	0.1849
		-1492.5	0.259162	0.185934
		-1487.5	0.260623	0.185775
		-1482.5	0.261595	0.186585
		-1477.5	0.262855	0.187213
		-1472.5	0.264818	0.188107
		-1467.5	0.267485	0.189681
		-1462.5	0.267124	0.189859
		-1457.5	0.267573	0.189108
		-1452.5	0.267844	0.189224
		-1447.5	0.269163	0.190721
		-1442.5	0.269493	0.191391
		-1437.5	0.269086	0.190684
		-1432.5	0.269051	0.191917
		-1427.5	0.26839	0.194071
		-1422.5	0.268209	0.194845
		-1417.5	0.269298	0.196482
		-1412.5	0.268355	0.196874
		-1407.5	0.267444	0.196767
		-1402.5	0.269231	0.198148
		-1397.5	0.268628	0.198976
		-1392.5	0.267637	0.198338
		-1387.5	0.265776	0.19825
		-1382.5	0.264973	0.199417
		-1377.5	0.264023	0.198693
		-1372.5	0.262856	0.198526
		-1367.5	0.262715	0.19858
		-1362.5	0.263139	0.197086
		-1357.5	0.263313	0.193032
		-1352.5	0.261373	0.192376
		-1347.5	0.261359	0.192388
		-1342.5	0.260587	0.193594
		-1337.5	0.258265	0.196667
		-1332.5	0.256071	0.196703
		-1327.5	0.25373	0.196354
		-1322.5	0.253224	0.195542
		-1317.5	0.254556	0.196149
		-1312.5	0.25233	0.194438
		-1307.5	0.251693	0.19183
		-1302.5	0.253678	0.191811
		-1297.5	0.253919	0.192407
		-1292.5	0.253829	0.18984
		-1287.5	0.25483	0.188853
		-1282.5	0.253188	0.18618
		-1277.5	0.252853	0.184948
		-1272.5	0.252799	0.185034
		-1267.5	0.255209	0.185645
		-1262.5	0.255371	0.18494
		-1257.5	0.256101	0.18429
		-1252.5	0.256454	0.186413
		-1247.5	0.258548	0.187528
		-1242.5	0.258951	0.188526
		-1237.5	0.260762	0.190226
		-1232.5	0.263452	0.192151
		-1227.5	0.263682	0.191328
		-1222.5	0.263346	0.19281
		-1217.5	0.264363	0.191293
		-1212.5	0.266056	0.191662
		-1207.5	0.267815	0.190771
		-1202.5	0.267609	0.191182
		-1197.5	0.268868	0.190644
		-1192.5	0.269897	0.190498
		-1187.5	0.267855	0.188982
		-1182.5	0.266289	0.188158
		-1177.5	0.26661	0.188216
		-1172.5	0.267595	0.186723
		-1167.5	0.267169	0.187279
		-1162.5	0.268199	0.189777
		-1157.5	0.267923	0.188737
		-1152.5	0.267337	0.188105
		-1147.5	0.26637	0.18748
		-1142.5	0.267104	0.187446
		-1137.5	0.269968	0.183944
		-1132.5	0.272563	0.18165
		-1127.5	0.272506	0.182685
		-1122.5	0.274467	0.181789
		-1117.5	0.275258	0.18038
		-1112.5	0.274288	0.1789
		-1107.5	0.272377	0.179446
		-1102.5	0.272145	0.180633
		-1097.5	0.269643	0.180849
		-1092.5	0.268724	0.180834
		-1087.5	0.269886	0.179722
		-1082.5	0.271638	0.176965
		-1077.5	0.269911	0.177096
		-1072.5	0.269539	0.178166
		-1067.5	0.270382	0.181245
		-1062.5	0.269629	0.180438
		-1057.5	0.267985	0.178231
		-1052.5	0.26897	0.176909
		-1047.5	0.270241	0.175847
		-1042.5	0.271092	0.173882
		-1037.5	0.273964	0.173714
		-1032.5	0.275421	0.173953
		-1027.5	0.277488	0.1741
		-1022.5	0.279739	0.173347
		-1017.5	0.277153	0.174818
		-1012.5	0.275651	0.174554
		-1007.5	0.274534	0.172997
		-1002.5	0.27363	0.171789
		-997.5	0.273903	0.173489
		-992.5	0.273831	0.174694
		-987.5	0.272779	0.175839
		-982.5	0.2744	0.174782
		-977.5	0.274304	0.175138
		-972.5	0.275018	0.173926
		-967.5	0.276245	0.172747
		-962.5	0.275588	0.175237
		-957.5	0.274061	0.176755
		-952.5	0.275576	0.175261
		-947.5	0.27736	0.174136
		-942.5	0.279677	0.174784
		-937.5	0.278592	0.174659
		-932.5	0.277518	0.174723
		-927.5	0.277528	0.173956
		-922.5	0.279045	0.172114
		-917.5	0.278998	0.172308
		-912.5	0.280876	0.17192
		-907.5	0.281416	0.171617
		-902.5	0.281243	0.172514
		-897.5	0.281242	0.173632
		-892.5	0.282654	0.173948
		-887.5	0.281573	0.174928
		-882.5	0.281081	0.176491
		-877.5	0.280578	0.174739
		-872.5	0.282256	0.174507
		-867.5	0.28135	0.17175
		-862.5	0.278876	0.170163
		-857.5	0.279237	0.170291
		-852.5	0.278858	0.168279
		-847.5	0.278199	0.167644
		-842.5	0.277669	0.166365
		-837.5	0.279221	0.164648
		-832.5	0.279324	0.163175
		-827.5	0.27989	0.16282
		-822.5	0.280341	0.162781
		-817.5	0.280989	0.163893
		-812.5	0.280791	0.164136
		-807.5	0.279427	0.164645
		-802.5	0.277692	0.163865
		-797.5	0.277141	0.163143
		-792.5	0.275626	0.161779
		-787.5	0.272679	0.161271
		-782.5	0.270236	0.162868
		-777.5	0.270506	0.160248
		-772.5	0.270751	0.16005
		-767.5	0.271936	0.158146
		-762.5	0.273567	0.15577
		-757.5	0.272032	0.15413
		-752.5	0.270278	0.153153
		-747.5	0.272027	0.153598
		-742.5	0.269915	0.152576
		-737.5	0.267876	0.151395
		-732.5	0.269513	0.153553
		-727.5	0.269368	0.152844
		-722.5	0.268963	0.152396
		-717.5	0.269064	0.152164
		-712.5	0.269496	0.153516
		-707.5	0.269387	0.153734
		-702.5	0.270319	0.153683
		-697.5	0.270421	0.152832
		-692.5	0.269784	0.153741
		-687.5	0.273519	0.157595
		-682.5	0.274326	0.158231
		-677.5	0.277005	0.161317
		-672.5	0.276374	0.162278
		-667.5	0.2777	0.160573
		-662.5	0.278229	0.159552
		-657.5	0.278737	0.15956
		-652.5	0.280584	0.159392
		-647.5	0.280401	0.161335
		-642.5	0.279306	0.164451
		-637.5	0.280845	0.166496
		-632.5	0.283743	0.16931
		-627.5	0.283381	0.171025
		-622.5	0.284903	0.170978
		-617.5	0.286846	0.170424
		-612.5	0.288301	0.169854
		-607.5	0.288233	0.169502
		-602.5	0.288465	0.168012
		-597.5	0.287903	0.168957
		-592.5	0.288076	0.167607
		-587.5	0.286877	0.166101
		-582.5	0.285858	0.16463
		-577.5	0.283631	0.163514
		-572.5	0.284322	0.162707
		-567.5	0.28455	0.159269
		-562.5	0.284669	0.159259
		-557.5	0.284345	0.157952
		-552.5	0.284203	0.156505
		-547.5	0.285263	0.157166
		-542.5	0.286904	0.154988
		-537.5	0.286011	0.155096
		-532.5	0.283894	0.151629
		-527.5	0.285475	0.147573
		-522.5	0.286716	0.144291
		-517.5	0.286749	0.14446
		-512.5	0.286262	0.140133
		-507.5	0.284575	0.137804
		-502.5	0.285843	0.138233
		-497.5	0.288717	0.140886
		-492.5	0.287615	0.142375
		-487.5	0.285799	0.14225
		-482.5	0.284187	0.142303
		-477.5	0.285604	0.13972
		-472.5	0.286485	0.140144
		-467.5	0.286675	0.141768
		-462.5	0.286652	0.142332
		-457.5	0.287978	0.143037
		-452.5	0.285345	0.143123
		-447.5	0.285434	0.144921
		-442.5	0.285618	0.147332
		-437.5	0.286614	0.146402
		-432.5	0.286693	0.147371
		-427.5	0.286877	0.148095
		-422.5	0.284871	0.148786
		-417.5	0.286539	0.147796
		-412.5	0.287231	0.149141
		-407.5	0.290072	0.149417
		-402.5	0.290267	0.152112
		-397.5	0.290786	0.150313
		-392.5	0.292036	0.149563
		-387.5	0.295666	0.150847
		-382.5	0.295792	0.149694
		-377.5	0.293762	0.15064
		-372.5	0.292469	0.151198
		-367.5	0.291088	0.150257
		-362.5	0.293064	0.149539
		-357.5	0.294031	0.149563
		-352.5	0.294811	0.14862
		-347.5	0.295486	0.148999
		-342.5	0.296046	0.148244
		-337.5	0.296609	0.148356
		-332.5	0.29818	0.148215
		-327.5	0.298869	0.145885
		-322.5	0.301449	0.145427
		-317.5	0.299824	0.146826
		-312.5	0.299027	0.147685
		-307.5	0.298325	0.14735
		-302.5	0.30014	0.147151
		-297.5	0.299845	0.14725
		-292.5	0.297682	0.147072
		-287.5	0.295895	0.147991
		-282.5	0.297049	0.147324
		-277.5	0.297426	0.148104
		-272.5	0.295901	0.147322
		-267.5	0.292827	0.146777
		-262.5	0.293933	0.1466
		-257.5	0.295851	0.145807
		-252.5	0.298561	0.145718
		-247.5	0.301211	0.145371
		-242.5	0.300295	0.14614
		-237.5	0.299776	0.145874
		-232.5	0.300613	0.147059
		-227.5	0.300546	0.149694
		-222.5	0.301943	0.151816
		-217.5	0.30234	0.152804
		-212.5	0.301649	0.154565
		-207.5	0.300547	0.156895
		-202.5	0.302451	0.157908
		-197.5	0.304547	0.158941
		-192.5	0.306748	0.161776
		-187.5	0.30852	0.163666
		-182.5	0.307166	0.164806
		-177.5	0.306712	0.166948
		-172.5	0.309251	0.169097
		-167.5	0.311221	0.169998
		-162.5	0.311583	0.169767
		-157.5	0.30961	0.1706
		-152.5	0.308143	0.168738
		-147.5	0.307346	0.168077
		-142.5	0.304336	0.167826
		-137.5	0.30261	0.165528
		-132.5	0.296837	0.163151
		-127.5	0.293163	0.160797
		-122.5	0.289075	0.156592
		-117.5	0.285842	0.152298
		-112.5	0.280462	0.148124
		-107.5	0.274863	0.142638
		-102.5	0.269711	0.136533
		-97.5	0.265082	0.131194
		-92.5	0.26011	0.125102
		-87.5	0.256006	0.119449
		-82.5	0.248857	0.116468
		-77.5	0.244034	0.112102
		-72.5	0.23853	0.106269
		-67.5	0.233754	0.100856
		-62.5	0.229564	0.0953956
		-57.5	0.225323	0.0909786
		-52.5	0.218773	0.087306
		-47.5	0.211548	0.0818649
		-42.5	0.206163	0.0751594
		-37.5	0.200493	0.0683217
		-32.5	0.195924	0.0634211
		-27.5	0.191279	0.0590348
		-22.5	0.185469	0.0552309
		-17.5	0.180153	0.0507868
		-12.5	0.178486	0.0474314
		-7.5	0.174782	0.044124
		-2.5	0.173013	0.0411956
		2.5	0.169333	0.0411903
		7.5	0.167118	0.0403404
		12.5	0.164976	0.0394986
		17.5	0.164564	0.0403802
		22.5	0.166578	0.0393195
		27.5	0.170321	0.0391196
		32.5	0.173163	0.0390489
		37.5	0.177518	0.0372202
		42.5	0.180609	0.0398756
		47.5	0.184672	0.0413797
		52.5	0.188601	0.0450636
		57.5	0.193455	0.0508616
		62.5	0.198225	0.0546902
		67.5	0.207052	0.0590217
		72.5	0.212708	0.0644879
		77.5	0.217745	0.0684513
		82.5	0.223008	0.0727394
		87.5	0.226694	0.0758114
		92.5	0.233392	0.0794372
		97.5	0.240423	0.083951
		102.5	0.251392	0.0915851
		107.5	0.259895	0.0982534
		112.5	0.270186	0.103788
		117.5	0.276494	0.111385
		122.5	0.282412	0.117476
		127.5	0.287922	0.12273
		132.5	0.290602	0.126848
		137.5	0.2953	0.130817
		142.5	0.296745	0.134055
		147.5	0.299357	0.136013
		152.5	0.301874	0.138395
		157.5	0.304976	0.141487
		162.5	0.307694	0.142662
		167.5	0.309999	0.141825
		172.5	0.311375	0.141921
		177.5	0.309838	0.140763
		182.5	0.309457	0.14081
		187.5	0.30869	0.138261
		192.5	0.309329	0.13652
		197.5	0.312958	0.138334
		202.5	0.315838	0.140998
		207.5	0.318357	0.143304
		212.5	0.318977	0.144448
		217.5	0.31684	0.145713
		222.5	0.31586	0.143266
		227.5	0.316027	0.141476
		232.5	0.315261	0.141043
		237.5	0.316416	0.14158
		242.5	0.316721	0.140771
		247.5	0.318245	0.143428
		252.5	0.320489	0.14481
		257.5	0.320379	0.14608
		262.5	0.321191	0.145944
		267.5	0.320465	0.147884
		272.5	0.32074	0.147799
		277.5	0.322688	0.146849
		282.5	0.323649	0.147978
		287.5	0.322236	0.149397
		292.5	0.322246	0.148956
		297.5	0.322467	0.149666
		302.5	0.321131	0.14921
		307.5	0.318764	0.149807
		312.5	0.316133	0.149816
		317.5	0.314893	0.148225
		322.5	0.312214	0.148143
		327.5	0.309429	0.145057
		332.5	0.306849	0.144646
		337.5	0.305247	0.144013
		342.5	0.303112	0.145191
		347.5	0.30217	0.144492
		352.5	0.300061	0.144057
		357.5	0.298391	0.145157
		362.5	0.297036	0.146644
		367.5	0.295948	0.145495
		372.5	0.295163	0.144747
		377.5	0.293588	0.145336
		382.5	0.292017	0.143233
		387.5	0.292527	0.145174
		392.5	0.294459	0.144994
		397.5	0.292757	0.14602
		402.5	0.294214	0.145222
		407.5	0.293786	0.14549
		412.5	0.292401	0.146478
		417.5	0.290605	0.144718
		422.5	0.288241	0.143017
		427.5	0.29016	0.14125
		432.5	0.292103	0.141449
		437.5	0.292366	0.143101
		442.5	0.292964	0.140389
		447.5	0.295784	0.140712
		452.5	0.296639	0.142947
		457.5	0.296901	0.144466
		462.5	0.295466	0.145856
		467.5	0.295906	0.148809
		472.5	0.2946	0.150364
		477.5	0.294079	0.151525
		482.5	0.294134	0.151164
		487.5	0.293584	0.152821
		492.5	0.291302	0.152567
		497.5	0.290844	0.151647
		502.5	0.290098	0.153151
		507.5	0.290423	0.153666
		512.5	0.28802	0.155334
		517.5	0.288803	0.155086
		522.5	0.290348	0.15635
		527.5	0.29156	0.157678
		532.5	0.291421	0.157215
		537.5	0.290773	0.157726
		542.5	0.290729	0.159
		547.5	0.289456	0.16239
		552.5	0.286709	0.163052
		557.5	0.285573	0.165665
		562.5	0.284475	0.165773
		567.5	0.282133	0.165357
		572.5	0.282366	0.166452
		577.5	0.283303	0.168839
		582.5	0.286444	0.170007
		587.5	0.287283	0.169718
		592.5	0.287101	0.168388
		597.5	0.286828	0.168639
		602.5	0.286127	0.16917
		607.5	0.285081	0.169706
		612.5	0.286918	0.172593
		617.5	0.286838	0.174143
		622.5	0.286296	0.173968
		627.5	0.286991	0.174649
		632.5	0.289963	0.176013
		637.5	0.288794	0.174791
		642.5	0.288355	0.17582
		647.5	0.287763	0.178131
		652.5	0.289593	0.179341
		657.5	0.292252	0.17749
		662.5	0.294226	0.177029
		667.5	0.294341	0.17662
		672.5	0.294778	0.176868
		677.5	0.294322	0.175393
		682.5	0.295063	0.176242
		687.5	0.294549	0.177303
		692.5	0.295417	0.180115
		697.5	0.295096	0.180439
		702.5	0.293143	0.182051
		707.5	0.292174	0.181783
		712.5	0.293679	0.18133
		717.5	0.295186	0.179417
		722.5	0.293597	0.179654
		727.5	0.292497	0.178603
		732.5	0.291161	0.176372
		737.5	0.291833	0.177733
		742.5	0.291136	0.17888
		747.5	0.291869	0.178574
		752.5	0.291262	0.178372
		757.5	0.290034	0.18168
		762.5	0.289994	0.18135
		767.5	0.289436	0.180424
		772.5	0.288143	0.180163
		777.5	0.288172	0.180107
		782.5	0.28617	0.180722
		787.5	0.286248	0.18061
		792.5	0.284552	0.181382
		797.5	0.283255	0.18074
		802.5	0.284185	0.181023
		807.5	0.285889	0.182989
		812.5	0.285674	0.179582
		817.5	0.28804	0.179677
		822.5	0.289215	0.17932
		827.5	0.287484	0.177951
		832.5	0.288635	0.179655
		837.5	0.287596	0.181344
		842.5	0.289219	0.182837
		847.5	0.289819	0.185435
		852.5	0.289272	0.186568
		857.5	0.28823	0.186639
		862.5	0.285786	0.188493
		867.5	0.286693	0.189222
		872.5	0.287917	0.190639
		877.5	0.287847	0.191553
		882.5	0.288598	0.191171
		887.5	0.288416	0.191934
		892.5	0.28808	0.193489
		897.5	0.288081	0.193175
		902.5	0.288957	0.190622
		907.5	0.288525	0.19036
		912.5	0.288296	0.191032
		917.5	0.287694	0.191766
		922.5	0.28703	0.191834
		927.5	0.28647	0.190849
		932.5	0.286965	0.192626
		937.5	0.286399	0.192182
		942.5	0.28643	0.192667
		947.5	0.289426	0.194753
		952.5	0.290413	0.194664
		957.5	0.292876	0.194386
		962.5	0.2924	0.195232
		967.5	0.29419	0.194896
		972.5	0.29417	0.194801
		977.5	0.294362	0.192232
		982.5	0.296349	0.190433
		987.5	0.295132	0.190624
		992.5	0.293816	0.191484
		997.5	0.292573	0.192474
		1002.5	0.288618	0.192998
		1007.5	0.285894	0.194155
		1012.5	0.283174	0.194514
		1017.5	0.284248	0.195881
		1022.5	0.285226	0.19828
		1027.5	0.287543	0.19763
		1032.5	0.287114	0.196853
		1037.5	0.287157	0.196785
		1042.5	0.285953	0.196971
		1047.5	0.283771	0.197938
		1052.5	0.283801	0.198763
		1057.5	0.285089	0.20068
		1062.5	0.28516	0.198023
		1067.5	0.283529	0.196661
		1072.5	0.283686	0.196321
		1077.5	0.282462	0.196049
		1082.5	0.282189	0.196709
		1087.5	0.281838	0.197063
		1092.5	0.278845	0.196023
		1097.5	0.279912	0.197742
		1102.5	0.278908	0.19818
		1107.5	0.276924	0.196847
		1112.5	0.277896	0.196086
		1117.5	0.279778	0.194925
		1122.5	0.281631	0.194232
		1127.5	0.282959	0.193212
		1132.5	0.286057	0.191845
		1137.5	0.286112	0.190465
		1142.5	0.287194	0.189831
		1147.5	0.286811	0.191024
		1152.5	0.288468	0.192336
		1157.5	0.28772	0.191251
		1162.5	0.290935	0.192619
		1167.5	0.293388	0.193431
		1172.5	0.292608	0.19404
		1177.5	0.292486	0.195852
		1182.5	0.293588	0.2
		1187.5	0.294992	0.201912
		1192.5	0.296078	0.202432
		1197.5	0.296313	0.204066
		1202.5	0.296144	0.206135
		1207.5	0.295253	0.205095
		1212.5	0.296061	0.205656
		1217.5	0.295101	0.207359
		1222.5	0.295004	0.207723
		1227.5	0.295802	0.208471
		1232.5	0.299279	0.20854
		1237.5	0.300172	0.21006
		1242.5	0.298462	0.210577
		1247.5	0.299188	0.213535
		1252.5	0.300805	0.215259
		1257.5	0.300164	0.215827
		1262.5	0.300687	0.215603
		1267.5	0.300485	0.216375
		1272.5	0.299332	0.219355
		1277.5	0.300529	0.220269
		1282.5	0.301065	0.221165
		1287.5	0.299522	0.220301
		1292.5	0.299913	0.220655
		1297.5	0.29823	0.217115
		1302.5	0.298473	0.212932
		1307.5	0.298165	0.211137
		1312.5	0.299488	0.210919
		1317.5	0.299269	0.210571
		1322.5	0.300338	0.208992
		1327.5	0.300199	0.210567
		1332.5	0.298935	0.211389
		1337.5	0.297378	0.209722
		1342.5	0.296523	0.209975
		1347.5	0.295725	0.210811
		1352.5	0.294197	0.208973
		1357.5	0.296214	0.206148
		1362.5	0.297457	0.205491
		1367.5	0.297953	0.202227
		1372.5	0.29592	0.202527
		1377.5	0.296181	0.202605
		1382.5	0.29415	0.200823
		1387.5	0.296441	0.199639
		1392.5	0.29644	0.198509
		1397.5	0.295961	0.19945
		1402.5	0.295733	0.198866
		1407.5	0.295956	0.199245
		1412.5	0.296667	0.198284
		1417.5	0.296927	0.199506
		1422.5	0.29929	0.201198
		1427.5	0.299493	0.201246
		1432.5	0.299267	0.200971
		1437.5	0.298773	0.202093
		1442.5	0.298114	0.203534
		1447.5	0.296572	0.202603
		1452.5	0.293793	0.203022
		1457.5	0.29211	0.203504
		1462.5	0.293155	0.205902
		1467.5	0.294008	0.207966
		1472.5	0.294904	0.21039
		1477.5	0.29389	0.211786
		1482.5	0.292454	0.213665
		1487.5	0.292528	0.215235
		1492.5	0.2936	0.216397
		1497.5	0.294074	0.217887
		1502.5	0.292784	0.21955
		1507.5	0.292875	0.219936
		1512.5	0.293114	0.220912
		1517.5	0.290782	0.221409
		1522.5	0.28976	0.221993
		1527.5	0.290231	0.224623
		1532.5	0.292155	0.223764
		1537.5	0.29498	0.222228
		1542.5	0.29265	0.22326
		1547.5	0.292825	0.22294
		1552.5	0.292789	0.222735
		1557.5	0.294568	0.223591
		1562.5	0.297767	0.225802
		1567.5	0.29704	0.225746
		1572.5	0.296895	0.227061
		1577.5	0.297609	0.23045
		1582.5	0.297708	0.229972
		1587.5	0.295969	0.227502
		1592.5	0.294099	0.226197
		1597.5	0.293644	0.22505
		1602.5	0.293659	0.222875
		1607.5	0.291981	0.225245
		1612.5	0.291239	0.22344
		1617.5	0.288262	0.222822
		1622.5	0.290207	0.2221
		1627.5	0.291214	0.222004
		1632.5	0.290922	0.221614
		1637.5	0.29267	0.222052
		1642.5	0.293477	0.221884
		1647.5	0.29188	0.221412
		1652.5	0.29149	0.221476
		1657.5	0.290102	0.22004
		1662.5	0.291749	0.219753
		1667.5	0.292401	0.221749
		1672.5	0.29354	0.221734
		1677.5	0.294036	0.221889
		1682.5	0.293232	0.221943
		1687.5	0.293961	0.223675
		1692.5	0.295043	0.222259
		1697.5	0.294954	0.219918
		1702.5	0.295549	0.220873
		1707.5	0.297184	0.220488
		1712.5	0.296758	0.221289
		1717.5	0.298791	0.222099
		1722.5	0.300374	0.222806
		1727.5	0.302114	0.220894
		1732.5	0.301038	0.219843
		1737.5	0.302214	0.218118
		1742.5	0.300728	0.216827
		1747.5	0.300219	0.21741
		1752.5	0.300891	0.216699
		1757.5	0.301317	0.216074
		1762.5	0.300294	0.216633
		1767.5	0.29897	0.216223
		1772.5	0.298092	0.216509
		1777.5	0.29713	0.217239
		1782.5	0.296616	0.217766
		1787.5	0.2958	0.218131
		1792.5	0.296585	0.219232
		1797.5	0.29491	0.220713
		1802.5	0.293244	0.220448
		1807.5	0.293488	0.220781
		1812.5	0.291283	0.21967
		1817.5	0.29197	0.217918
		1822.5	0.294904	0.215009
		1827.5	0.298676	0.214032
		1832.5	0.300287	0.213714
		1837.5	0.298406	0.21282
		1842.5	0.295743	0.212817
		1847.5	0.293216	0.211144
		1852.5	0.29316	0.211708
		1857.5	0.295627	0.21635
		1862.5	0.297758	0.218327
		1867.5	0.297357	0.219313
		1872.5	0.297933	0.221882
		1877.5	0.297687	0.221761
		1882.5	0.296263	0.219313
		1887.5	0.297647	0.220657
		1892.5	0.298162	0.221911
		1897.5	0.299898	0.219452
		1902.5	0.299756	0.219244
		1907.5	0.296808	0.218136
		1912.5	0.294657	0.216341
		1917.5	0.292873	0.216507
		1922.5	0.292864	0.217291
		1927.5	0.294048	0.215695
		1932.5	0.294741	0.216296
		1937.5	0.293334	0.216063
		1942.5	0.291444	0.21545
		1947.5	0.289095	0.215281
		1952.5	0.288855	0.214058
		1957.5	0.288736	0.212274
		1962.5	0.286706	0.213259
		1967.5	0.286095	0.216112
		1972.5	0.286107	0.214796
		1977.5	0.285245	0.211054
		1982.5	0.284712	0.210234
		1987.5	0.285405	0.209151
		1992.5	0.28612	0.209034
		1997.5	0.288991	0.208516
		2002.5	0.291158	0.20819
		2007.5	0.29275	0.207095
		2012.5	0.292495	0.205419
		2017.5	0.292328	0.205476
		2022.5	0.289614	0.20141
		2027.5	0.290731	0.199326
		2032.5	0.290908	0.19968
		2037.5	0.293133	0.201205
		2042.5	0.291758	0.200693
		2047.5	0.290611	0.200744
		2052.5	0.292501	0.199496
		2057.5	0.291427	0.200608
		2062.5	0.293283	0.199898
		2067.5	0.293754	0.201656
		2072.5	0.293076	0.203059
		2077.5	0.293794	0.205576
		2082.5	0.297486	0.206771
		2087.5	0.297458	0.205916
		2092.5	0.298246	0.206363
		2097.5	0.298041	0.208415
		2102.5	0.297005	0.208147
		2107.5	0.296341	0.206756
		2112.5	0.29632	0.205231
		2117.5	0.293839	0.206226
		2122.5	0.295693	0.208057
		2127.5	0.297589	0.210162
		2132.5	0.297305	0.208793
		2137.5	0.295955	0.20829
		2142.5	0.296833	0.209773
		2147.5	0.296867	0.210857
		2152.5	0.29484	0.213649
		2157.5	0.292883	0.214165
		2162.5	0.29298	0.217259
		2167.5	0.291875	0.218497
		2172.5	0.290321	0.219997
		2177.5	0.290235	0.221025
		2182.5	0.286217	0.223269
		2187.5	0.287184	0.223068
		2192.5	0.28733	0.220961
		2197.5	0.288419	0.218406
		2202.5	0.287296	0.216186
		2207.5	0.287359	0.217125
		2212.5	0.286617	0.218402
		2217.5	0.289027	0.218354
		2222.5	0.290996	0.218251
		2227.5	0.290541	0.218593
		2232.5	0.292212	0.221403
		2237.5	0.292635	0.221642
		2242.5	0.292572	0.221404
		2247.5	0.291959	0.21994
		2252.5	0.293223	0.220858
		2257.5	0.294915	0.222283
		2262.5	0.295587	0.223929
		2267.5	0.295021	0.223652
		2272.5	0.294324	0.223391
		2277.5	0.294722	0.223099
		2282.5	0.293275	0.221579
		2287.5	0.294134	0.22384
		2292.5	0.296085	0.225338
		2297.5	0.297294	0.22317
		2302.5	0.298942	0.222397
		2307.5	0.296387	0.221516
		2312.5	0.296336	0.22093
		2317.5	0.295708	0.218095
		2322.5	0.296589	0.21737
		2327.5	0.297005	0.216212
		2332.5	0.295942	0.216658
		2337.5	0.295362	0.217813
		2342.5	0.293685	0.219174
		2347.5	0.292887	0.220495
		2352.5	0.291702	0.219814
		2357.5	0.292238	0.219335
		2362.5	0.291928	0.220133
		2367.5	0.292395	0.219963
		2372.5	0.292526	0.219282
		2377.5	0.291615	0.218734
		2382.5	0.291483	0.216289
		2387.5	0.292775	0.217193
		2392.5	0.292115	0.21672
		2397.5	0.29052	0.217163
		2402.5	0.294289	0.217494
		2407.5	0.294132	0.217362
		2412.5	0.292332	0.21718
		2417.5	0.28959	0.219362
		2422.5	0.289052	0.219549
		2427.5	0.289102	0.219004
		2432.5	0.287254	0.219815
		2437.5	0.284754	0.219936
		2442.5	0.283497	0.219872
		2447.5	0.283047	0.219931
		2452.5	0.283608	0.220202
		2457.5	0.282718	0.220604
		2462.5	0.281694	0.221724
		2467.5	0.280016	0.220441
		2472.5	0.279877	0.219875
		2477.5	0.280304	0.222218
		2482.5	0.283562	0.221728
		2487.5	0.283632	0.221084
		2492.5	0.283603	0.221695
		2497.5	0.282662	0.221266
		2502.5	0.280541	0.223548
		2507.5	0.278824	0.222458
		2512.5	0.279296	0.223653
		2517.5	0.282398	0.225183
		2522.5	0.281239	0.224682
		2527.5	0.282851	0.226795
		2532.5	0.283873	0.225776
		2537.5	0.286081	0.223634
		2542.5	0.287199	0.222988
		2547.5	0.286051	0.222233
		2552.5	0.289612	0.22352
		2557.5	0.292251	0.224225
		2562.5	0.291548	0.225188
		2567.5	0.290353	0.223616
		2572.5	0.288909	0.222326
		2577.5	0.292053	0.221431
		2582.5	0.291005	0.219549
		2587.5	0.292798	0.216422
		2592.5	0.293363	0.217283
		2597.5	0.292169	0.214908
		2602.5	0.288853	0.212087
		2607.5	0.287411	0.212222
		2612.5	0.287687	0.210749
		2617.5	0.28689	0.210529
		2622.5	0.285232	0.208364
		2627.5	0.285577	0.208077
		2632.5	0.287212	0.206419
		2637.5	0.287013	0.205839
		2642.5	0.290388	0.204193
		2647.5	0.291253	0.202751
		2652.5	0.289386	0.200587
		2657.5	0.285791	0.199262
		2662.5	0.285228	0.199165
		2667.5	0.286835	0.199246
		2672.5	0.284708	0.199894
		2677.5	0.285962	0.201203
		2682.5	0.287434	0.200612
		2687.5	0.288901	0.202867
		2692.5	0.288944	0.202878
		2697.5	0.2865	0.201969
		2702.5	0.284244	0.202998
		2707.5	0.283846	0.204908
		2712.5	0.283411	0.207272
		2717.5	0.28417	0.209836
		2722.5	0.285462	0.212841
		2727.5	0.286739	0.211438
		2732.5	0.284404	0.211787
		2737.5	0.28471	0.212003
		2742.5	0.285221	0.213268
		2747.5	0.287519	0.213164
		2752.5	0.287202	0.213689
		2757.5	0.286674	0.213965
		2762.5	0.287074	0.215072
		2767.5	0.286954	0.216205
		2772.5	0.286705	0.215509
		2777.5	0.288756	0.216259
		2782.5	0.292116	0.21706
		2787.5	0.291625	0.216818
		2792.5	0.293572	0.215069
		2797.5	0.29264	0.21511
		2802.5	0.291414	0.216548
		2807.5	0.290153	0.216824
		2812.5	0.291573	0.216113
		2817.5	0.291757	0.218257
		2822.5	0.291694	0.217801
		2827.5	0.291616	0.215408
		2832.5	0.29193	0.213439
		2837.5	0.293275	0.213002
		2842.5	0.293064	0.211868
		2847.5	0.290582	0.211908
		2852.5	0.290787	0.211348
		2857.5	0.290789	0.21184
		2862.5	0.292171	0.211187
		2867.5	0.291404	0.211559
		2872.5	0.292101	0.211186
		2877.5	0.291551	0.210157
		2882.5	0.291839	0.210521
		2887.5	0.293012	0.211498
		2892.5	0.29412	0.212946
		2897.5	0.293319	0.213042
		2902.5	0.293689	0.212324
		2907.5	0.292776	0.212165
		2912.5	0.291421	0.213826
		2917.5	0.292081	0.211805
		2922.5	0.291416	0.210139
		2927.5	0.291829	0.209916
		2932.5	0.290557	0.21297
		2937.5	0.290245	0.212002
		2942.5	0.288479	0.211371
		2947.5	0.287287	0.212272
		2952.5	0.287058	0.211729
		2957.5	0.287453	0.211179
		2962.5	0.288573	0.209996
		2967.5	0.290017	0.209942
		2972.5	0.289214	0.210019
		2977.5	0.288908	0.211374
		2982.5	0.28684	0.211134
		2987.5	0.288084	0.211901
		2992.5	0.287704	0.211012
		2997.5	0.286644	0.211971
		3002.5	0.285128	0.212759
		3007.5	0.285427	0.21247
		3012.5	0.289006	0.212248
		3017.5	0.28968	0.212482
		3022.5	0.288395	0.212265
		3027.5	0.287722	0.212875
		3032.5	0.288402	0.213335
		3037.5	0.288921	0.212892
		3042.5	0.289531	0.212145
		3047.5	0.289351	0.210821
		3052.5	0.290215	0.209363
		3057.5	0.289455	0.209556
		3062.5	0.291434	0.209105
		3067.5	0.290634	0.210769
		3072.5	0.290281	0.211629
		3077.5	0.290207	0.210752
		3082.5	0.29014	0.211426
		3087.5	0.287484	0.210749
		3092.5	0.285684	0.209524
		3097.5	0.286815	0.208682
		3102.5	0.288593	0.209471
		3107.5	0.287723	0.211118
		3112.5	0.28756	0.212608
		3117.5	0.287451	0.212635
		3122.5	0.286935	0.212737
		3127.5	0.285164	0.215056
		3132.5	0.282416	0.215232
		3137.5	0.283028	0.21612
		3142.5	0.283033	0.215153
		3147.5	0.282651	0.213759
		3152.5	0.279717	0.213279
		3157.5	0.279933	0.213906
		3162.5	0.279562	0.214664
		3167.5	0.278788	0.214288
		3172.5	0.279163	0.213626
		3177.5	0.278815	0.213886
		3182.5	0.278313	0.215479
		3187.5	0.277226	0.214584
		3192.5	0.278559	0.213023
		3197.5	0.277937	0.21293
		3202.5	0.278242	0.21421
		3207.5	0.278376	0.214961
		3212.5	0.280492	0.215922
		3217.5	0.281039	0.215744
		3222.5	0.280665	0.214468
		3227.5	0.282829	0.213998
		3232.5	0.283675	0.214513
		3237.5	0.284365	0.213889
		3242.5	0.286221	0.214202
		3247.5	0.287943	0.212538
		3252.5	0.287935	0.211471
		3257.5	0.287895	0.209435
		3262.5	0.288775	0.207585
		3267.5	0.289297	0.20664
		3272.5	0.290254	0.208034
		3277.5	0.289851	0.208454
		3282.5	0.288216	0.208564
		3287.5	0.288493	0.21061
		3292.5	0.286734	0.211572
		3297.5	0.286401	0.212648
		3302.5	0.285162	0.210813
		3307.5	0.286353	0.209066
		3312.5	0.286381	0.208743
		3317.5	0.284755	0.207933
		3322.5	0.283075	0.20776
		3327.5	0.28267	0.205724
		3332.5	0.27959	0.204068
		3337.5	0.277019	0.203345
		3342.5	0.278049	0.203103
		3347.5	0.277758	0.201877
		3352.5	0.278008	0.201313
		3357.5	0.277866	0.203353
		3362.5	0.277576	0.204601
		3367.5	0.276752	0.205122
		3372.5	0.276378	0.203601
		3377.5	0.277803	0.204125
		3382.5	0.27826	0.206218
		3387.5	0.277462	0.204373
		3392.5	0.277019	0.203462
		3397.5	0.276979	0.204003
		3402.5	0.277687	0.204212
		3407.5	0.278468	0.205174
		3412.5	0.278865	0.206324
		3417.5	0.278576	0.207172
		3422.5	0.275625	0.208501
		3427.5	0.273093	0.208341
		3432.5	0.273783	0.208449
		3437.5	0.274977	0.209079
		3442.5	0.275521	0.210654
		3447.5	0.275431	0.210002
		3452.5	0.273671	0.211114
		3457.5	0.273459	0.210722
		3462.5	0.273526	0.209586
		3467.5	0.274345	0.210991
		3472.5	0.274143	0.212115
		3477.5	0.273641	0.211048
		3482.5	0.273172	0.208675
		3487.5	0.273452	0.207773
		3492.5	0.272617	0.209606
		3497.5	0.271847	0.210699
		3502.5	0.26885	0.209934
		3507.5	0.269255	0.210196
		3512.5	0.270826	0.209321
		3517.5	0.272343	0.208397
		3522.5	0.272299	0.210987
		3527.5	0.271032	0.211845
		3532.5	0.27357	0.212231
		3537.5	0.274538	0.211629
		3542.5	0.274142	0.209677
		3547.5	0.271489	0.209823
		3552.5	0.270983	0.208098
		3557.5	0.270487	0.206798
		3562.5	0.270095	0.207405
		3567.5	0.269583	0.207517
		3572.5	0.269554	0.207225
		3577.5	0.269301	0.207217
		3582.5	0.269593	0.208477
		3587.5	0.267539	0.209943
		3592.5	0.267337	0.209908
		3597.5	0.268329	0.209879
		3602.5	0.269292	0.21092
		3607.5	0.270315	0.211528
		3612.5	0.273169	0.211843
		3617.5	0.274432	0.210804
		3622.5	0.277032	0.210739
		3627.5	0.279313	0.212401
		3632.5	0.279505	0.212831
		3637.5	0.279451	0.21284
		3642.5	0.280408	0.209376
		3647.5	0.280497	0.209718
		3652.5	0.278679	0.210047
		3657.5	0.277792	0.211503
		3662.5	0.27982	0.215105
		3667.5	0.283111	0.216152
		3672.5	0.281613	0.21606
		3677.5	0.278455	0.214579
		3682.5	0.277668	0.215722
		3687.5	0.280119	0.218415
		3692.5	0.28117	0.21942
		3697.5	0.280258	0.219875
		3702.5	0.277055	0.220974
		3707.5	0.275981	0.220579
		3712.5	0.273763	0.222174
		3717.5	0.273469	0.223532
		3722.5	0.274301	0.221845
		3727.5	0.275367	0.220667
		3732.5	0.275431	0.220602
		3737.5	0.274196	0.222465
		3742.5	0.275056	0.222292
		3747.5	0.275629	0.222059
		3752.5	0.274652	0.221599
		3757.5	0.275982	0.222389
		3762.5	0.275043	0.224349
		3767.5	0.273885	0.225201
		3772.5	0.274438	0.225235
		3777.5	0.273845	0.226276
		3782.5	0.271602	0.225038
		3787.5	0.270997	0.223977
		3792.5	0.272343	0.224991
		3797.5	0.273087	0.223992
		3802.5	0.271459	0.223785
		3807.5	0.269738	0.222654
		3812.5	0.26983	0.223034
		3817.5	0.266821	0.223587
		3822.5	0.266192	0.223099
		3827.5	0.265574	0.225589
		3832.5	0.267008	0.225893
		3837.5	0.26917	0.223093
		3842.5	0.270305	0.224755
		3847.5	0.26764	0.224297
		3852.5	0.266924	0.222583
		3857.5	0.267925	0.223126
		3862.5	0.269104	0.223618
		3867.5	0.26787	0.221943
		3872.5	0.269149	0.222454
		3877.5	0.269008	0.225471
		3882.5	0.269922	0.226788
		3887.5	0.272321	0.22668
		3892.5	0.271533	0.226439
		3897.5	0.271975	0.225684
		3902.5	0.272889	0.224941
		3907.5	0.272241	0.22537
		3912.5	0.270555	0.224645
		3917.5	0.272519	0.225278
		3922.5	0.273745	0.224194
		3927.5	0.274485	0.224002
		3932.5	0.27619	0.223647
		3937.5	0.276258	0.222078
		3942.5	0.2785	0.222366
		3947.5	0.277722	0.21995
		3952.5	0.276404	0.217588
		3957.5	0.274329	0.217128
		3962.5	0.273812	0.217481
		3967.5	0.27555	0.215383
		3972.5	0.277079	0.214996
		3977.5	0.276395	0.212785
		3982.5	0.275028	0.211363
		3987.5	0.277402	0.211427
		3992.5	0.275227	0.211288
		3997.5	0.274374	0.212164
		4002.5	0.274411	0.212659
		4007.5	0.274138	0.211907
		4012.5	0.274883	0.210719
		4017.5	0.27235	0.210922
		4022.5	0.273303	0.210281
		4027.5	0.275384	0.210484
		4032.5	0.278849	0.210823
		4037.5	0.277815	0.212345
		4042.5	0.2773	0.213434
		4047.5	0.27717	0.213113
		4052.5	0.276895	0.213172
		4057.5	0.280181	0.21094
		4062.5	0.279483	0.209782
		4067.5	0.279969	0.211668
		4072.5	0.28053	0.212864
		4077.5	0.284374	0.212878
		4082.5	0.284442	0.210459
		4087.5	0.284181	0.210553
		4092.5	0.280742	0.211626
		4097.5	0.282308	0.21199
		4102.5	0.282024	0.212239
		4107.5	0.282856	0.211542
		4112.5	0.282655	0.210513
		4117.5	0.282686	0.210405
		4122.5	0.283916	0.212891
		4127.5	0.283619	0.213829
		4132.5	0.282612	0.21386
		4137.5	0.281911	0.213573
		4142.5	0.279279	0.212882
		4147.5	0.277934	0.214233
		4152.5	0.277324	0.213472
		4157.5	0.278399	0.212747
		4162.5	0.276711	0.212627
		4167.5	0.276119	0.211491
		4172.5	0.27562	0.209846
		4177.5	0.276267	0.211846
		4182.5	0.278881	0.213194
		4187.5	0.279332	0.213504
		4192.5	0.278408	0.213088
		4197.5	0.276234	0.213831
		4202.5	0.275207	0.212956
		4207.5	0.274547	0.211961
		4212.5	0.275921	0.210398
		4217.5	0.274537	0.208812
		4222.5	0.274265	0.209057
		4227.5	0.273932	0.210088
		4232.5	0.274969	0.211135
		4237.5	0.275036	0.211169
		4242.5	0.275855	0.210649
		4247.5	0.275482	0.209903
		4252.5	0.275558	0.210289
		4257.5	0.275781	0.211979
		4262.5	0.277858	0.209933
		4267.5	0.278334	0.208356
		4272.5	0.278824	0.208074
		4277.5	0.279247	0.207257
		4282.5	0.279526	0.206694
		4287.5	0.278366	0.206314
		4292.5	0.276577	0.207612
		4297.5	0.273885	0.206238
		4302.5	0.272223	0.205754
		4307.5	0.273393	0.204571
		4312.5	0.273901	0.204012
		4317.5	0.275503	0.203102
		4322.5	0.274942	0.202561
		4327.5	0.274223	0.204301
		4332.5	0.274481	0.205908
		4337.5	0.273743	0.206267
		4342.5	0.274145	0.205363
		4347.5	0.275032	0.206425
		4352.5	0.274669	0.20596
		4357.5	0.274016	0.204264
		4362.5	0.271833	0.202421
		4367.5	0.272391	0.202468
		4372.5	0.273819	0.202711
		4377.5	0.272388	0.202573
		4382.5	0.272056	0.204898
		4387.5	0.271933	0.207195
		4392.5	0.272488	0.205807
		4397.5	0.27088	0.205972
		4402.5	0.26871	0.208728
		4407.5	0.268651	0.208207
		4412.5	0.269621	0.206147
		4417.5	0.271731	0.207418
		4422.5	0.273479	0.206364
		4427.5	0.273547	0.205104
		4432.5	0.274359	0.204176
		4437.5	0.272802	0.204145
		4442.5	0.273005	0.205659
		4447.5	0.271008	0.205265
		4452.5	0.270492	0.204313
		4457.5	0.268604	0.201666
		4462.5	0.267976	0.201429
		4467.5	0.268244	0.201178
		4472.5	0.269152	0.200634
		4477.5	0.268498	0.198625
		4482.5	0.267377	0.199373
		4487.5	0.268426	0.200534
		4492.5	0.270657	0.201022
		4497.5	0.269869	0.201625
		4502.5	0.27159	0.201524
		4507.5	0.271234	0.199067
		4512.5	0.271568	0.199941
		4517.5	0.270991	0.197432
		4522.5	0.271762	0.194941
		4527.5	0.273207	0.1954
		4532.5	0.272798	0.198263
		4537.5	0.271401	0.199348
		4542.5	0.269499	0.198591
		4547.5	0.269512	0.200448
		4552.5	0.270187	0.202446
		4557.5	0.273559	0.204451
		4562.5	0.273321	0.204522
		4567.5	0.272813	0.203736
		4572.5	0.270976	0.203501
		4577.5	0.272534	0.205958
		4582.5	0.272804	0.2065
		4587.5	0.271408	0.209366
		4592.5	0.271124	0.211056
		4597.5	0.272195	0.211763
		4602.5	0.274353	0.211767
		4607.5	0.275156	0.21153
		4612.5	0.273012	0.210229
		4617.5	0.274354	0.21142
		4622.5	0.274914	0.210414
		4627.5	0.275964	0.209044
		4632.5	0.274914	0.207124
		4637.5	0.276139	0.207788
		4642.5	0.277963	0.211827
		4647.5	0.277764	0.212663
		4652.5	0.277744	0.21007
		4657.5	0.281431	0.20819
		4662.5	0.282257	0.208299
		4667.5	0.282218	0.206805
		4672.5	0.281211	0.205689
		4677.5	0.280761	0.204557
		4682.5	0.280158	0.204615
		4687.5	0.279805	0.206096
		4692.5	0.280375	0.206882
		4697.5	0.280049	0.20525
		4702.5	0.278712	0.205471
		4707.5	0.278063	0.203255
		4712.5	0.278297	0.202776
		4717.5	0.278947	0.203165
		4722.5	0.278618	0.203263
		4727.5	0.277639	0.201965
		4732.5	0.277166	0.201296
		4737.5	0.276791	0.201766
		4742.5	0.274714	0.202171
		4747.5	0.272875	0.202383
		4752.5	0.273641	0.20228
		4757.5	0.273517	0.203751
		4762.5	0.273573	0.201925
		4767.5	0.274744	0.200702
		4772.5	0.274543	0.201622
		4777.5	0.272599	0.204204
		4782.5	0.273272	0.20419
		4787.5	0.274307	0.206507
		4792.5	0.275372	0.206092
		4797.5	0.275843	0.207212
		4802.5	0.276615	0.207289
		4807.5	0.277247	0.206849
		4812.5	0.275516	0.20651
		4817.5	0.275413	0.207145
		4822.5	0.276742	0.20746
		4827.5	0.281287	0.20708
		4832.5	0.284613	0.206441
		4837.5	0.285026	0.203473
		4842.5	0.284745	0.201362
		4847.5	0.285002	0.201347
		4852.5	0.286612	0.201801
		4857.5	0.285158	0.202035
		4862.5	0.286124	0.200442
		4867.5	0.287167	0.200901
		4872.5	0.285554	0.202433
		4877.5	0.28667	0.203888
		4882.5	0.285957	0.206442
		4887.5	0.285115	0.2081
		4892.5	0.282904	0.208409
		4897.5	0.282321	0.209811
		4902.5	0.281572	0.209195
		4907.5	0.278682	0.206711
		4912.5	0.277677	0.207956
		4917.5	0.276853	0.207858
		4922.5	0.276069	0.209533
		4927.5	0.277125	0.211393
		4932.5	0.278797	0.211904
		4937.5	0.278172	0.211317
		4942.5	0.275075	0.213697
		4947.5	0.27322	0.21415
		4952.5	0.274546	0.215486
		4957.5	0.273157	0.215455
		4962.5	0.272306	0.216674
		4967.5	0.270231	0.216441
		4972.5	0.268848	0.215157
		4977.5	0.268473	0.212229
		4982.5	0.267081	0.2134
[truncated: 3 more rows]

## Sheet: Figure 7
Figure 7a							Figure 7b
	#term ID	term description	strength	false discovery rate				isg_38	id
	GO:0009615	Response to virus	0.81	6.34e-10				1.51803	HCT116_TGFP_PBS_rep1
	GO:0051607	Defense response to virus	0.9	6.54e-10				1.50661	HCT116_TGFP_PBS_rep2
	GO:0060337	Type I interferon signaling pathway	1.22	8.86e-09				1.57343	HCT116_METTL3KD1_PBS_rep1
	GO:0045071	Negative regulation of viral genome replication	1.17	2e-06				1.57132	HCT116_METTL3KD1_PBS_rep2
	GO:0034097	Response to cytokine	0.35	8.57e-06				1.82998	HCT116_TGFP_DAC_rep1
	GO:0071345	Cellular response to cytokine stimulus	0.37	9.63e-06				1.8236	HCT116_TGFP_DAC_rep2
	GO:0009605	Response to external stimulus	0.18	2.56e-05				1.93577	HCT116_METTL3KD1_DAC_rep1
	GO:1903900	Regulation of viral life cycle	0.82	5.13e-05				1.9223	HCT116_METTL3KD1_DAC_rep2
	GO:0051707	Response to other organism	0.29	5.13e-05				1.39028	HT29_TGFP_PBS_rep1
	GO:0019221	Cytokine-mediated signaling pathway	0.42	6.99e-05				1.37996	HT29_TGFP_PBS_rep2
	GO:0045087	Innate immune response	0.41	0.00011				1.64997	HT29_METTL3KD1_PBS_rep1
	GO:0098542	Defense response to other organism	0.35	0.00011				1.67639	HT29_METTL3KD1_PBS_rep2
	GO:0006952	Defense response	0.26	0.00024				1.76843	HT29_TGFP_DAC_rep1
	GO:0071310	Cellular response to organic substance	0.12	0.00093				1.77084	HT29_TGFP_DAC_rep2
	GO:0002252	Immune effector process	0.29	0.0011				2.106	HT29_METTL3KD1_DAC_rep1
	GO:0006955	Immune response	0.19	0.0013				2.10512	HT29_METTL3KD1_DAC_rep2
	GO:0035455	Response to interferon-alpha	1.29	0.0032
	GO:0044419	Interspecies interaction between organisms	0.13	0.0059
	GO:0060700	Regulation of ribonuclease activity	1.57	0.0088
	GO:0035457	Cellular response to interferon-alpha	1.41	0.02
Figure 7c
	Number of cells injected	number of wells	Grown wells	conditions
	1000	18	18	A		Confidence intervals for
	100	18	18	A		1/(stem cell frequency)
	10	36	35	A
	1	72	34	A		Group	Lower	Estimate	Upper
	1000	18	18	B		A	3.08	2.37	1.87
	100	18	18	B		B	14.74	10.35	7.31
	10	36	17	B		C	24.74	16.45	11
	1	72	16	B		D	121.76	75.75	47.2
	1000	18	18	C
	100	18	18	C
	10	36	10	C		Overall test for differences in stem cell frequencies between any of the groups
	1	72	13	C		Chisq	DF	P.value
	1000	18	18	D		244	3	1.18e-52
	100	18	5	D
	10	36	8	D
	1	72	12	D
						Pairwise tests for differences in stem cell frequencies
						Group 1	Group 2	Chisq	DF	Pr(>Chisq)
	Group					HT29 CTRL MT	HT29 CTRL DAC-treated	51.8	1	6.22e-13
	A	HT29 CTRL MT				HT29 CTRL MT	HT29 METTL3KD MT	77.6	1	1.28e-18
	B	HT29 CTRL DAC-treated				HT29 CTRL MT	HT29 METTL3KD DAC-treated	231	1	2.88e-52
	C	HT29 METTL3KD MT				HT29 CTRL DAC-treated	HT29 METTL3KD MT	3.21	1	0.0731
	D	HT29 METTL3KD DAC-treated				HT29 CTRL DAC-treated	HT29 METTL3KD DAC-treated	56.1	1	6.99e-14
						HT29 METTL3KD MT	HT29 METTL3KD DAC-treated	29.1	1	7.03e-08
Figure 7d
	Number of cells injected	number of wells	Grown wells	conditions
	1000	18	18	A		Confidence intervals for
	100	18	18	A		1/(stem cell frequency)
	10	36	36	A
	1	72	32	A		Group	Lower	Estimate	Upper
	1000	18	18	B		A	2.87	2.22	1.77
	100	18	11	B		B	42.47	27.54	17.92
	10	36	12	B		C	4.16	3.13	2.41
	1	72	26	B		D	297.15	169	96.2
	1000	18	18	C
	100	18	18	C
	10	36	34	C		Overall test for differences in stem cell frequencies between any of the groups
	1	72	27	C		Chisq	DF	P.value
	1000	18	18	D		383	3	1.05e-82
	100	18	9	D
	10	36	1	D
	1	72	0	D
						Pairwise tests for differences in stem cell frequencies
						Group 1	Group 2	Chisq	DF	Pr(>Chisq)
						HCT116 CTRL MT	HCT116 CTRL DAC-treated	146	1	1.58e-33
						HCT116 CTRL MT	HCT116 METTL3KD MT	3.49	1	0.0619
						HCT116 CTRL MT	HCT116 METTL3KD DAC-treated	263	1	3.58e-59
	Group					HCT116 CTRL DAC-treated	HCT116 METTL3KD MT	108	1	3.1e-25
	A	HCT116 CTRL MT				HCT116 CTRL DAC-treated	HCT116 METTL3KD DAC-treated	36.3	1	1.66e-09
	B	HCT116 CTRL DAC-treated				HCT116 METTL3KD MT	HCT116 METTL3KD DAC-treated	215	1	9.05e-49
	C	HCT116 METTL3KD MT
	D	HCT116 METTL3KD DAC-treated
Figure 7e
HT29
Drug [uM]	CTRL DAC-treated						METTL3KD DAC-treated
30	101413	109714	118212	120680	135137	139596	88095	93609	87671	89418	99088	93385
15	125779	114348	124302	114246	119668	113402	88783	102094	89632	89480	99744	96014
7.5	130186	108804	122574	113858	142744	122034	93186	101197	91996	95343	106625	102249
3.76	121474	127967	136408	116093	116688	120552	101833	86624	100647	99862	105649	106434
1.875	132389	118049	132259	116242	128314	121008	109415	96552	110400	79996	93383	88129
0.9375	130938	115346	125629	137571	127055	124373	106420	85923	103453	106157	115952	121295
0.46875	133383	135465	146918	136973	148521	140353	103291	83398	103118	109675	105744	104142
0.234375	147996	145184	151290	130783	137997	143715	98005	100899	99464	109721	101517	103489
0.117188	142490	124476	128679	140088	146643	142522	103349	102864	99781	101387	104250	95500
0.0585938	137026	146935	142780	145174	141728	147960	113468	117520	113388	114851	108770	120295
0.02929	133695	138220	150891	135783	139368	136015	98607	95107	96355	122803	95526	103380
0.0146484	134147	151318	148145	137624	137600	139273	119726	111201	124760	117037	90137	120269
0.00732	131116	142304	155869	162216	126496	124448	112775	111196	118880	120892	95636	105056
1e-59	156232	161784	160074	158587	149810	130741	125241	125597	121380	117191	113295	136493
Figure 7f
HCT116
Drug [uM]	CTRL DAC-treated						METTL3KD DAC-treated
30	135381	142980	133538	139103	133529	142691	115571	112631	104397	81948	110966	118192
15	132295	140365	141020	155792	142216	156986	111864	79798	59015	96872	115591	111942
7.5	136004	132350	141365	150654	139950	132016	121579	105634	103293	104835	118067	105633
3.76	136414	139814	140370	137130	143309	156423	119891	106975	96623	93993	127715	116730
1.875	141856	144217	145884	140980	150202	147604	111170	118189	114059	113768	110930	106465
0.9375	154064	148484	157007	160310	162233	158960	116336	114703	102807	109872	113430	108747
0.46875	163607	163876	166867	166539	171796	164727	148587	126421	115586	121410	122739	118924
0.234375	169997	175723	175943	173342	174648	177400	156622	138031	127469	135105	134411	134684
0.117188	179938	184498	180037	178958	183097	184808	163143	158391	137536	142809	152849	146164
0.0585938	188747	194811	195120	193490	197162	196259	187987	195700	126880	136011	151066	146561
0.02929	162482	143235	146505	142763	151575	141926	114125	121233	128098	143442	154622	148101
0.0146484	201781	204209	201332	201335	206145	203697	203550	184252	178302	138010	151950	141151
0.00732	199728	191225	185415	193887	199674	203883	200340	193466	167898	136956	149815	143678
1e-59	198655	190599	200061	198251	201749	203759	210600	192238	187592	203550	184252	178302

## Sheet: Figure 8
Figure 8c
HT29
Day	NT Vehicle			NT DAC-treated			CTRL Vehicle			CTRL DAC-treated			METTL3KD1 Vehicle			METTL3KD1 DAC-treated			METTL3KD4 Vehicle			METTL3KD4 DAC-treated
0	0	0	14	0	0	16	0	0	14	0	0	16	0	0	16	0	0	16	0	0	16	0	0	16
7	34.55	15.3193	14	19.75	9.8112	16	22.1859	5.10315	14	19.524	8.30852	16	7.51169	3.36028	16	10.4901	7.0924	16	10.1545	5.49576	16	10.0173	6.63377	16
9	57.12	17.1504	14	44.78	31.2163	16	50.5312	18.0064	14	42.7964	15.0346	16	16.7023	5.48172	16	21.7071	12.81	16	21.8188	11.1939	16	19.9761	10.3821	16
11	77.1689	15.784	14	63.6832	30.496	16	71.92	22.1696	14	68.8235	17.5436	16	30.4515	9.19917	16	22.4378	12.615	16	27.9019	12.3472	16	26.3599	12.1648	16
14	108.3	27.9115	14	91.657	39.9575	16	96.873	24.8159	14	107.864	27.2925	16	44.1846	12.1864	16	25.5069	14.4213	16	42.3199	16.8944	16	34.164	14.8736	16
17	151.984	40.7506	14	137.415	62.5919	16	132.089	34.6045	14	154.831	39.0683	16	67.3382	19.2575	16	35.5216	15.8505	16	60.0585	22.755	16	44.1466	17.7167	16
21	223.721	67.227	14	206.171	112.401	16	201.56	90.4718	14	276.065	67.0173	16	103.197	24.3708	16	46.8514	15.6567	16	93.9348	17.815	16	59.1906	20.2319	16
24	361.518	73.2352	14	312.841	97.0683	16	338.712	130.543	14	374.914	104.435	16	139.026	29.361	16	71.726	18.5298	16	146.922	32.7403	16	82.9442	23.4919	16
29	561.845	84.0175	14	513.78	183.145	16	518.055	179.368	14	567.985	142.458	16	200.833	37.974	16	115.782	34.9214	16	190.097	34.8947	16	110.106	29.2712	16
31	690.216	140.672	14	706.713	168.175	16	680.787	162.516	14	719.485	151.092	16	236.002	45.3537	16	148.451	54.4206	16	246.907	52.2871	16	148.141	36.9476	16
Figure 8f
HCT116
Day	NT Vehicle			NT DAC-treated			CTRL Vehicle			CTRL DAC-treated			METTL3KD1 Vehicle			METTL3KD1 DAC-treated			METTL3KD4 Vehicle			METTL3KD4 DAC-treated
0	0	0	16	0	0	16	0	0	16	0	0	16	0	0	16	0	0	16	0	0	16	0	0	16
7	90.21	23.9858	16	84.12	10.9911	16	86.6131	17.7196	16	86.6276	10.8098	16	88.3844	14.356	16	89.7359	13.7413	16	88.7203	10.1123	16	88.9849	10.7669	16
9	111.88	19.5647	16	109.56	18.957	16	109.86	17.8028	16	103.059	12.4118	16	107.581	19.1333	16	109.717	18.9312	16	108.843	12.9228	16	108.507	11.5191	16
11	148.053	22.2348	16	137.436	27.1441	16	138.935	22.6733	16	133.967	23.1311	16	132.268	27.1642	16	133.118	20.6068	16	139.242	14.3378	16	123.454	15.0245	16
13	188.9	34.9903	16	182.199	28.3175	16	175.903	26.314	16	172.242	27.4372	16	169.267	35.5647	16	159.472	25.7025	16	166.724	17.5999	16	147.536	26.3977	16
16	217.791	39.7133	16	235.185	34.4658	16	214.914	30.1523	16	218.06	35.5515	16	203.103	45.6673	16	186.126	36.8222	16	196.24	23.7937	16	169.612	31.1744	16
18	262.683	50.9374	16	304.82	50.6314	16	270.839	37.7835	16	260.165	46.8652	16	258.748	52.3927	16	204.617	36.6622	16	239.465	28.5375	16	186.531	36.4496	16
22	338.868	55.7565	16	368.226	54.3235	16	334.585	40.2222	16	322.832	49.9406	16	320.582	50.3962	16	229.808	39.7513	16	302.746	44.6793	16	202.729	40.1421	16
25	419.87	57.9773	16	431.957	54.7932	16	434.121	56.164	16	420.214	72.6154	16	401.143	59.9785	16	252.939	43.9369	16	412.581	46.8393	16	217.569	38.1817	16
28	624.818	62.305	16	611.832	73.1316	16	639.35	73.3938	16	615.869	68.1862	16	612.725	82.1196	16	277.397	49.7955	16	605.497	76.3595	16	240.139	39.8017	16

## Sheet: SFigure 1
SFigure 1b
	POP92
	CTRL			METTL3KD1			METTL3KD4
METTL3	1	1	1	0.28	0.24	0.24	0.31	0.28	0.2
	CSC73
	CTRL			METTL3KD1			METTL3KD4
METTL3	1	1	1	0.32	0.26	0.38	0.2	0.24	0.21
SFigure 1c
	POP92
	CTRL			METTL3KD1			METTL3KD4
	1	0.911445	0.855365	0.452337	0.431873	0.313848	0.410958	0.405397	0.312851
	CSC73
	CTRL			METTL3KD1			METTL3KD4
	1	0.946237	1.03814	0.970067	0.925373	0.903629	0.970235	0.879394	0.908902
SFigure 1f
	#term ID	term description	strength	FDR
	GO:0060337	Type I interferon signaling pathway	1.38	1.9e-12
	GO:0051607	Defense response to virus	1.02	5.21e-12
	GO:0009615	Response to virus	0.91	3.26e-11
	GO:1903900	Regulation of viral life cycle	0.93	6.85e-06
	GO:0045069	Regulation of viral genome replication	1.05	6.91e-06
	GO:0048525	Negative regulation of viral process	1.02	1.1e-05
	GO:0043903	Regulation of symbiotic process	0.81	1.17e-05
	GO:0045071	Negative regulation of viral genome replication	1.17	1.38e-05
	GO:1903901	Negative regulation of viral life cycle	1.07	1.77e-05
	GO:0050792	Regulation of viral process	0.81	3.09e-05
	GO:0071360	Cellular response to exogenous dsRNA	1.37	0.0079
	GO:0007416	Synapse assembly	0.86	0.0117
	GO:0060333	Interferon-gamma-mediated signaling pathway	0.93	0.0157
	GO:0035455	Response to interferon-alpha	1.24	0.0184
	GO:0032091	Negative regulation of protein binding	0.82	0.0184
	GO:0060700	Regulation of ribonuclease activity	1.52	0.0243
	GO:0050688	Regulation of defense response to virus	0.87	0.0267
	GO:0090183	Regulation of kidney development	0.96	0.0347
	GO:0043536	Positive regulation of blood vessel endothelial cell migration	0.95	0.0367
	GO:0035456	Response to interferon-beta	1.11	0.0401

## Sheet: SFigure 2
SFigure 2c
	HT29											COLO201											POP92
	CTRL			METTL3KD1			METTL3KD4					CTRL			METTL3KD1			METTL3KD4					CTRL			METTL3KD1			METTL3KD4
ISG15	1	1	1	37.57	30.01	34.73	20.59	46.43	25.03		ISG15	1	1	1	26.11	21.69	23.6	23.51	16.77	20.59		ISG15	1	1	1	13.46	14.23	14.37	11.9	21.54	25.69
	HT29											COLO201											POP92
	CTRL			METTL3KD1			METTL3KD4					CTRL			METTL3KD1			METTL3KD4					CTRL			METTL3KD1			METTL3KD4
MX1	1	1	1	161.01	112.64	107.8	116.86	156.75	118.86		MX1	1	1	1	75.3	62.06	60.84	83.82	59	50.76		MX1	1	1	1	47.15	49.53	65.85	43.95	40.02	60.84
SFigure 2d
	HCT116											CSC73											NCI-H716
	CTRL			METTL3KD1			METTL3KD4					CTRL			METTL3KD1			METTL3KD4					CTRL			METTL3KD1			METTL3KD4
ISG15	1	1	1	1.14	1.15	1.76	1.25	1.75	1.7		ISG15	1	1	1	1.45	1.77	1.27	1.15	1.88	1.13		ISG15	1	1	1	1.18	1.45	1.3	1.1	1.4	1.56
	HCT116											CSC73											NCI-H716
	CTRL			METTL3KD1			METTL3KD4					CTRL			METTL3KD1			METTL3KD4					CTRL			METTL3KD1			METTL3KD4
MX1	1	1	1	1.35	1.3	0.94	1.45	1.26	1.15		MX1	1	1	1	1.63	1.65	2.01	1.1	1.58	2.37		MX1	1	1	1	1.77	1.26	1.16	1.44	1.2	0.93
SFigure 2e							SFigure 2f					SFigure 2g
	ModelID	isg_38	METTL3	cell				id	isg_38				cell	value
	ACH-000007	-0.466726	0.697159	LS513				COLO201_R1	0.655333				LUAD	-2.04399
	ACH-000009	-0.326259	0.961022	C2BBE1				COLO201_R2	0.651699				SCLC	1.67313
	ACH-000202	-0.594016	0.764532	COLO320				CSC73_R1	0.325165				OCSC	1.65824
	ACH-000249	0.0677589	0.955808	CL11				CSC73_R2	0.327104				HCC	0.860344
	ACH-000252	0.188104	0.787175	LS1034				HCT116_R1	0.373094				SOC	0.802587
	ACH-000253	0.92877	0.869627	COLO201				HCT116_R2	0.371358				ESCC	0.640373
	ACH-000296	-0.778717	0.321872	OUMS23				HT29_R1	0.307175				LUSC	0.622843
	ACH-000350	0.157689	0.116479	COLO678				HT29_R2	0.312526				ES	0.43237
	ACH-000381	1.09094	0.666835	T84				NCIH716_R1	0.187758				DLBCLNOS	-0.393956
	ACH-000403	0.840327	0.579242	NCIH747				NCIH716_R2	0.164313				NBL	0.377852
	ACH-000467	-0.286671	0.810152	HCC56				POP92_R1	0.397837				CCRCC	-0.349531
	ACH-000489	0.0662673	0.82088	SW1116				POP92_R2	0.402063				AML	-0.326064
	ACH-000491	-0.617871	0.0950894	NCIH716									IDC	-0.322212
	ACH-000501	1.5921	0.352531	LS123									BRCA	0.287601
	ACH-000552	-0.451099	0.621779	HT29									PAAD	-0.285684
	ACH-000651	-0.670972	0.906009	SW620									BLL	0.243804
	ACH-000722	-0.700771	0.891556	SNUC1									MEL	0.209209
	ACH-000798	0.135504	0.679919	CL40									HGSOC	-0.0975891
	ACH-000820	-0.00285886	0.783799	SW403									STAD	-0.0845532
	ACH-000926	-0.610704	0.852295	HT55									IHCH	0.0829758
	ACH-000935	-0.377238	0.815825	MDST8									UCEC	0.0564412
	ACH-000943	-0.362235	0.940776	RKO									BLCA	-0.0550616
	ACH-000950	0.27075	0.422869	LOVO									RCC	0.05061
	ACH-000957	-0.0529634	0.933986	LS180									GB	-0.0297526
	ACH-000958	-0.257124	0.580161	SW48									PCM	0.0167049
	ACH-000959	-0.0738658	0.761165	SNUC4									COAD	-0.00392941
	ACH-000963	-0.539259	0.233084	CCK81
	ACH-000969	-0.506225	0.368075	KM12
	ACH-000970	0.251724	0.846208	SNUC5
	ACH-000971	-0.289985	0.375072	HCT116
	ACH-000985	-0.281562	0.856652	LS411N
	ACH-000986	-0.107115	0.790371	HT115
	ACH-000991	0.712782	0.948259	SNU81
	ACH-000997	-0.0633605	0.897298	HCT15
	ACH-001061	-0.0396504	0.826449	DLD1
	ACH-001345	-0.689233	0.690775	GP5D
	ACH-001399	-0.456646	0.964117	SW626
	ACH-001454	0.312359	0.165897	C10
	ACH-001458	-0.437289	0.35364	C75
	ACH-001460	-0.021512	0.779495	C84
	ACH-001786	0.184235	0.76769	SNU1544
	ACH-002669	0.681249	0.833139	KP363T

[truncated: 8 more sheets: SFigure 3, SFigure 5, SFigure 6, SFigure 7, SFigure 8, SFigure 9, SFigure 10, SFigure 11]
